# Supplementary material for: Distinct endometrial protein profiles in spontaneous and stimulated cycles in women with poor ovarian response: A prospective case-crossover clinical trial
Source: PLoS One. 2026 May 19;21(5):e0338812. doi: 10.1371/journal.pone.0338812 (PMC13186353; doi:10.1371/journal.pone.0338812)
Supplement: S5 Table — (XLSX) [file pone.0338812.s006.xlsx]

## Sheet: all-differences
						Treated vs untreated
AntibodyID	Name	UniprotName	UniprotID	HGNC	AveExp	logFC	p-value	adj.p-val	CI.L	CI.R
ab0001	MK01	MK01_HUMAN	P28482	MAPK1	11.525	0.139127	0.00440716	0.0269428	0.0443175	0.233936
ab0002	MK12	MK12_HUMAN	P53778	MAPK12	8.31337	-0.0987286	0.399683	0.713646	-0.33018	0.132723
ab0003	SMAD2	SMAD2_HUMAN	Q15796	SMAD2	8.87381	-0.234797	0.00178171	0.0128956	-0.38005	-0.0895432
ab0004	KAP2	KAP2_HUMAN	P13861	PRKAR2A	9.96844	0.150055	0.0176301	0.0823629	0.0266528	0.273457
ab0005	KAP3	KAP3_HUMAN	P31323	PRKAR2B	8.87469	-0.126882	0.0505358	0.186006	-0.254065	0.000301403
ab0006	MP2K4	MP2K4_HUMAN	P45985	MAP2K4	9.97481	0.0474411	0.528489	0.815177	-0.101268	0.196151
ab0008	SMAD3	SMAD3_HUMAN	P84022	SMAD3	8.62105	-0.136538	0.183987	0.457592	-0.338945	0.0658679
ab0009	SMAD7	SMAD7_HUMAN	O15105	SMAD7	8.32523	-0.0545728	0.574574	0.840598	-0.246698	0.137552
ab0010	MK09	MK09_HUMAN	P45984	MAPK9	8.64425	-0.152262	0.0963193	0.295737	-0.332169	0.0276456
ab0011	UB2D2	UB2D2_HUMAN	P62837	UBE2D2	8.534	-0.0225719	0.795332	0.940917	-0.194634	0.14949
ab0012	UB2D2	UB2D2_HUMAN	P62837	UBE2D2	10.0081	-0.286879	8.46988e-05	0.00107502	-0.426056	-0.147702
ab0013	UBE2T	UBE2T_HUMAN	Q9NPD8	UBE2T	12.2826	0.206981	0.254126	0.556534	-0.150873	0.564835
ab0014	UBE2T	UBE2T_HUMAN	Q9NPD8	UBE2T	13.7984	0.243907	0.00271844	0.0179828	0.0863631	0.40145
ab0015	UBE2W	UBE2W_HUMAN	Q96B02	UBE2W	9.97796	0.00866152	0.841172	0.957031	-0.076808	0.094131
ab0017	SH22A	SH22A_HUMAN	Q9NP31	SH2D2A	10.015	0.703662	6.43758e-07	1.54904e-05	0.440053	0.967272
ab0018	SHD	SHD_HUMAN	Q96IW2	SHD	9.24033	0.0648764	0.345982	0.666016	-0.0709833	0.200736
ab0019	SHD	SHD_HUMAN	Q96IW2	SHD	9.03761	-0.0609452	0.535921	0.820071	-0.255485	0.133595
ab0020	SH21B	SH21B_HUMAN	O14796	SH2D1B	8.97157	-0.0379728	0.712105	0.90902	-0.241403	0.165457
ab0021	TENS3	TENS3_HUMAN	Q68CZ2	TNS3	8.65855	-0.0516979	0.681423	0.897874	-0.300646	0.19725
ab0022	FAS	FAS_HUMAN	P49327	FASN	7.09936	-0.226316	0.197834	0.477831	-0.572534	0.119902
ab0023	TP4A2	TP4A2_HUMAN	Q12974	PTP4A2	8.9615	0.227622	0.0225336	0.0992614	0.0326814	0.422563
ab0024	KS6A2	KS6A2_HUMAN	Q15349	RPS6KA2	10.0574	-0.0464128	0.380368	0.703814	-0.15086	0.0580338
ab0025	FABD	FABD_HUMAN	Q8IVS2	MCAT	9.23833	-0.0660296	0.200799	0.481968	-0.167715	0.0356561
ab0026	OTUB1	OTUB1_HUMAN	Q96FW1	OTUB1	13.3907	-0.595944	6.88948e-09	3.40058e-07	-0.783699	-0.40819
ab0027	UCHL5	UCHL5_HUMAN	Q9Y5K5	UCHL5	8.67254	-0.0327683	0.727167	0.916291	-0.218453	0.152916
ab0028	CHRD1	CHRD1_HUMAN	Q9UHD1	CHORDC1	8.2557	-0.215808	0.0713724	0.23717	-0.450716	0.0190988
ab0029	AGAP2	AGAP2_HUMAN	Q99490	AGAP2	8.6022	-0.131531	0.107802	0.315857	-0.292309	0.0292461
ab0030	TP4A2	TP4A2_HUMAN	Q12974	PTP4A2	8.45455	-0.172212	0.109402	0.319573	-0.383682	0.0392584
ab0031	VRK1	VRK1_HUMAN	Q99986	VRK1	8.55159	-0.269509	0.00707133	0.039456	-0.464059	-0.0749597
ab0032	ARHG2	ARHG2_HUMAN	Q92974	ARHGEF2	8.72687	-0.240071	0.103064	0.309513	-0.529509	0.0493671
ab0033	MYPT2	MYPT2_HUMAN	O60237	PPP1R12B	9.60549	-0.0178451	0.767916	0.930991	-0.137409	0.101719
ab0034	PGAM5	PGAM5_HUMAN	Q96HS1	PGAM5	11.4925	-0.0535044	0.374224	0.700413	-0.172364	0.0653548
ab0035	PTPRS	PTPRS_HUMAN	Q13332	PTPRS	9.62821	-0.0173259	0.763851	0.930707	-0.131353	0.0967011
ab0036	PTPRT	PTPRT_HUMAN	O14522	PTPRT	10.5765	0.0791607	0.217166	0.507603	-0.0472434	0.205565
ab0037	ANM5	ANM5_HUMAN	O14744	PRMT5	13.5293	0.0964787	0.238429	0.535561	-0.0648392	0.257797
ab0039	ARHGC	ARHGC_HUMAN	Q9NZN5	ARHGEF12	9.4701	0.0703525	0.408305	0.719134	-0.0976393	0.238344
ab0040	PTN14	PTN14_HUMAN	Q15678	PTPN14	9.31293	-0.0358045	0.7594	0.930707	-0.266948	0.195339
ab0041	ECT2	ECT2_HUMAN	Q9H8V3	ECT2	12.8985	-0.854082	7.40336e-07	1.71356e-05	-1.17601	-0.532158
ab0042	UBE2A	UBE2A_HUMAN	P49459	UBE2A	10.1195	0.0691062	0.583202	0.846655	-0.179785	0.317998
ab0044	BIRC7, Isoform 1	BIRC7_HUMAN	Q96CA5	BIRC7	9.31361	-0.00447013	0.95524	0.987125	-0.161971	0.153031
ab0045	GRIP2	GRIP2_HUMAN	Q9C0E4	GRIP2	8.97678	-0.0670405	0.469558	0.770587	-0.250143	0.116062
ab0047	APLF	APLF_HUMAN	Q8IW19	APLF	9.58774	-0.018705	0.807755	0.942762	-0.17071	0.1333
ab0048	BARD1	BARD1_HUMAN	Q99728	BARD1	8.12416	-0.0662063	0.457966	0.764074	-0.242389	0.109977
ab0049	ZFAN5	ZFAN5_HUMAN	O76080	ZFAND5	8.82732	-0.0848547	0.446916	0.759256	-0.305196	0.135487
ab0050	CUED2	CUED2_HUMAN	Q9H467	CUEDC2	8.69424	-0.0627969	0.396553	0.712758	-0.209036	0.0834423
ab0052	RN141	RN141_HUMAN	Q8WVD5	RNF141	9.10931	0.0547378	0.4807	0.775648	-0.098593	0.208069
ab0053	RN141	RN141_HUMAN	Q8WVD5	RNF141	9.6505	-0.0141714	0.937557	0.984992	-0.371908	0.343565
ab0054	RN141	RN141_HUMAN	Q8WVD5	RNF141	8.8055	-0.0713984	0.360563	0.679807	-0.225533	0.0827362
ab0055	SMUF1	SMUF1_HUMAN	Q9HCE7	SMURF1	8.48103	0.0247006	0.900927	0.975962	-0.367673	0.417074
ab0057	BIRC7, Isoform 1	BIRC7_HUMAN	Q96CA5	BIRC7	10.8447	0.128579	0.00525605	0.0313247	0.0391154	0.218042
ab0058	DCNL1	DCNL1_HUMAN	Q96GG9	DCUN1D1	8.31778	-0.051019	0.551912	0.833077	-0.220482	0.118444
ab0059	UBE2A	UBE2A_HUMAN	P49459	UBE2A	8.68393	-0.0593778	0.449809	0.760564	-0.214552	0.0957968
ab0060	UEVLD, Isoform 1	UEVLD_HUMAN	Q8IX04	UEVLD	10.8104	0.240433	0.0114093	0.0584497	0.0552801	0.425586
ab0061	UEVLD, Isoform 1	UEVLD_HUMAN	Q8IX04	UEVLD	9.04152	-0.058064	0.447824	0.759256	-0.209141	0.0930129
ab0062	DPOLL	DPOLL_HUMAN	Q9UGP5	POLL	13.4866	-0.70225	1.80174e-07	5.02658e-06	-0.951687	-0.452813
ab0063	DPOLL	DPOLL_HUMAN	Q9UGP5	POLL	9.61172	0.0367056	0.645017	0.882537	-0.120782	0.194194
ab0065	SEPR	SEPR_HUMAN	Q12884	FAP	10.1032	-0.120433	0.0198321	0.0911139	-0.221385	-0.019481
ab0070	ID3	ID3_HUMAN	Q02535	ID3	8.54257	-0.0859167	0.546665	0.831225	-0.367564	0.19573
ab0072	K2C8	K2C8_HUMAN	P05787	KRT8	12.5789	0.364811	5.881e-07	1.4514e-05	0.228679	0.500943
ab0073	ISOC2	ISOC2_HUMAN	Q96AB3	ISOC2	10.9453	-0.173236	0.0119188	0.0606977	-0.307482	-0.0389905
ab0076	RRAGC	RRAGC_HUMAN	Q9HB90	RRAGC	8.96803	-0.0165444	0.886806	0.969944	-0.246383	0.213295
ab0079	UN93B	UN93B_HUMAN	Q9H1C4	UNC93B1	10.7203	-0.177135	0.101905	0.306512	-0.389967	0.0356972
ab0080	C2C4B	C2C4B_HUMAN	A6NLJ0	C2CD4B	12.7662	-0.00666098	0.936399	0.984992	-0.171738	0.158416
ab0081	DHRS2	DHRS2_HUMAN	Q13268	DHRS2	9.22975	-0.0366899	0.530872	0.816237	-0.152367	0.0789877
ab0082	AZI2	AZI2_HUMAN	Q9H6S1	AZI2	10.0178	0.0781368	0.551821	0.833077	-0.18134	0.337614
ab0086	RAD52	RAD52_HUMAN	P43351	RAD52	9.49076	0.0262185	0.799462	0.941004	-0.17785	0.230287
ab0089	N42L1	N42L1_HUMAN	Q5TBK1	N4BP2L1	8.88262	-0.0776215	0.415513	0.727333	-0.265859	0.110616
ab0091	TIP	TIP_HUMAN	Q8TB96	ITFG1	9.12236	-0.0301657	0.802007	0.941294	-0.268042	0.20771
ab0098	SMAD3	SMAD3_HUMAN	P84022	SMAD3	7.60576	-0.102016	0.555439	0.834482	-0.443901	0.239869
ab0100	RBL2	RBL2_HUMAN	Q08999	RBL2	7.62304	-0.0474817	0.575976	0.840598	-0.215258	0.120294
ab0105	KLH12	KLH12_HUMAN	Q53G59	KLHL12	8.76108	0.0211056	0.766769	0.930991	-0.119588	0.1618
ab0108	BL1S5	BL1S5_HUMAN	Q8TDH9	BLOC1S5	8.29192	-0.0591015	0.285626	0.597642	-0.168274	0.0500706
ab0112	C1QC	C1QC_HUMAN	P02747	C1QC	9.97132	-0.197659	0.0213943	0.0960001	-0.365453	-0.0298644
ab0113	MMP3	MMP3_HUMAN	P08254	MMP3	9.39317	0.0753318	0.261174	0.565386	-0.0568658	0.207529
ab0114	CP4B1	CP4B1_HUMAN	P13584	CYP4B1	10.6043	-0.178879	0.149043	0.399593	-0.422857	0.0650997
ab0119	GBP1	GBP1_HUMAN	P32455	GBP1	10.5413	-0.121033	0.0307506	0.127028	-0.230631	-0.0114354
ab0128	VGFR1	VGFR1_HUMAN	P17948	FLT1	9.16822	-0.0793813	0.210198	0.497701	-0.20421	0.0454471
ab0129	S10A8	S10A8_HUMAN	P05109	S100A8	8.85652	-0.100098	0.104241	0.310557	-0.221196	0.0210007
ab0152	PABP1	PABP1_HUMAN	P11940	PABPC1	9.64445	0.176773	0.00633713	0.0363065	0.0509239	0.302623
ab0159	KPYM	KPYM_HUMAN	P14618	PKM	9.09278	0.0341075	0.612432	0.863632	-0.0989574	0.167172
ab0160	SP1	SP1_HUMAN	P08047	SP1	8.83924	-0.0577141	0.54192	0.827277	-0.244688	0.12926
ab0161	NGAL	NGAL_HUMAN	P80188	LCN2	8.77888	-0.220328	0.00199755	0.0141371	-0.35819	-0.0824664
ab0166	TM9S2	TM9S2_HUMAN	Q99805	TM9SF2	9.23743	-0.0635304	0.249994	0.55188	-0.172411	0.0453502
ab0171	RL10	RL10_HUMAN	P27635	RPL10	8.88862	-0.000633781	0.989901	0.997609	-0.0996579	0.0983903
ab0172	IGLC1	IGLC1_HUMAN	P0CG04	IGLC1	8.79585	-0.0299686	0.737313	0.917979	-0.206619	0.146682
ab0173	ERBB2	ERBB2_HUMAN	P04626	ERBB2	8.90207	-0.0332921	0.647966	0.882664	-0.17742	0.110835
ab0175	MLH1	MLH1_HUMAN	P40692	MLH1	9.22156	0.00505638	0.942849	0.984992	-0.134427	0.14454
ab0176	TIMP1	TIMP1_HUMAN	P01033	TIMP1	8.73326	-0.0681585	0.439527	0.750745	-0.242293	0.105976
ab0177	GAS1	GAS1_HUMAN	P54826	GAS1	8.90888	-0.253142	0.000182135	0.00194783	-0.382569	-0.123716
ab0178	FOLR1	FOLR1_HUMAN	P15328	FOLR1	8.88286	-0.10912	0.0540102	0.193973	-0.220154	0.00191434
ab0179	VEGFA	VEGFA_HUMAN	P15692	VEGFA	8.85127	-0.142772	0.0874771	0.275603	-0.306876	0.0213327
ab0182	NFKB2	NFKB2_HUMAN	Q00653	NFKB2	8.89061	0.102298	0.261303	0.565386	-0.0772708	0.281867
ab0184	CCL4	CCL4_HUMAN	P13236	CCL4	8.89476	0.00115075	0.989824	0.997609	-0.177275	0.179577
ab0185	L1CAM	L1CAM_HUMAN	P32004	L1CAM	8.78274	-0.0506479	0.600414	0.855122	-0.241746	0.140451
ab0187	PAI1	PAI1_HUMAN	P05121	SERPINE1	8.92757	0.00552193	0.966167	0.989819	-0.25193	0.262974
ab0191	IRF2	IRF2_HUMAN	P14316	IRF2	10.8135	-0.165906	0.000157465	0.00172228	-0.249859	-0.0819537
ab0197	VILI	VILI_HUMAN	P09327	VIL1	9.36151	-0.0123952	0.788193	0.938529	-0.103622	0.0788318
ab0202	THYG	THYG_HUMAN	P01266	TG	13.7285	-0.00495593	0.946091	0.986045	-0.149905	0.139993
ab0205	VEGFA	VEGFA_HUMAN	P15692	VEGFA	12.4102	0.0269134	0.931669	0.984992	-0.593806	0.647633
ab0206	IFNA1	IFNA1_HUMAN	P01562	IFNA1; IFNA13	9.49864	0.0677296	0.398933	0.713646	-0.0907969	0.226256
ab0208	TGFB1	TGFB1_HUMAN	P01137	TGFB1	11.3211	0.965048	6.6536e-09	3.37057e-07	0.661363	1.26873
ab0209	FGF2	FGF2_HUMAN	P09038	FGF2	11.6319	0.0942232	0.559611	0.834482	-0.224913	0.413359
ab0213	IL10	IL10_HUMAN	P22301	IL10	8.84072	-0.100309	0.390031	0.710321	-0.330697	0.130078
ab0215	IL15	IL15_HUMAN	P40933	IL15	8.75342	-0.0973615	0.17725	0.446819	-0.239459	0.0447364
ab0217	ALBU	ALBU_HUMAN	P02768	ALB	9.8057	-0.0718568	0.560635	0.834482	-0.315874	0.172161
ab0219	SYUG	SYUG_HUMAN	O76070	SNCG	9.02813	-0.234385	0.0274734	0.115221	-0.442252	-0.0265176
ab0220	SYUG	SYUG_HUMAN	O76070	SNCG	11.196	-0.0564081	0.479404	0.774401	-0.213951	0.101134
ab0289	S10A4	S10A4_HUMAN	P26447	S100A4	11.3199	0.17386	0.0215886	0.0964555	0.0260433	0.321677
ab0290	S10A4	S10A4_HUMAN	P26447	S100A4	11.2167	0.62657	1.21021e-07	3.81909e-06	0.407504	0.845637
ab0324	MDHC	MDHC_HUMAN	P40925	MDH1	14.1714	0.28714	0.00179181	0.0129185	0.109406	0.464873
ab0325	MDHC	MDHC_HUMAN	P40925	MDH1	13.7606	-0.0918984	0.135567	0.375492	-0.213036	0.0292394
ab0331	DDIT3	DDIT3_HUMAN	P35638	DDIT3	9.72372	-0.0372828	0.776909	0.935889	-0.297447	0.222882
ab0332	DDIT3	DDIT3_HUMAN	P35638	DDIT3	9.39649	-0.0703297	0.1935	0.47115	-0.176874	0.0362142
ab0361	EPHB4	EPHB4_HUMAN	P54760	EPHB4	9.59077	-0.126138	0.0538686	0.193826	-0.254411	0.00213588
ab0362	EPHB4	EPHB4_HUMAN	P54760	EPHB4	10.8761	-0.341826	3.49746e-05	0.000502433	-0.498709	-0.184943
ab0366	APEX1	APEX1_HUMAN	P27695	APEX1	9.60387	-0.0628569	0.647071	0.882664	-0.334235	0.208522
ab0393	CTBL1	CTBL1_HUMAN	Q8WYA6	CTNNBL1	10.023	0.122672	0.177958	0.447802	-0.0566613	0.302005
ab0415	TYDP2	TYDP2_HUMAN	O95551	TDP2	8.93499	-0.271739	0.000587648	0.00519583	-0.423805	-0.119673
ab0416	TYDP2	TYDP2_HUMAN	O95551	TDP2	8.63845	-0.244069	0.0130243	0.0651215	-0.435669	-0.0524678
ab0418	MUC17	MUC17_HUMAN	Q685J3	MUC17	8.7028	-0.18777	0.022496	0.0992614	-0.348535	-0.0270056
ab0419	MUC17	MUC17_HUMAN	Q685J3	MUC17	9.29396	-0.290149	0.000107619	0.00126618	-0.433173	-0.147125
ab0480	IGF1	IGF1_HUMAN	P05019	IGF1	12.3944	0.258158	0.0486027	0.18167	0.00161207	0.514704
ab0481	IGF1R	IGF1R_HUMAN	P08069	IGF1R	7.98137	-0.053045	0.63022	0.877205	-0.270832	0.164742
ab0487	AKA12	AKA12_HUMAN	Q02952	AKAP12	8.66102	-0.135754	0.214115	0.50252	-0.351081	0.0795722
ab0489	CASPA	CASPA_HUMAN	Q92851	CASP10	10.5234	-0.0490149	0.598402	0.853672	-0.232934	0.134904
ab0493	DKK3	DKK3_HUMAN	Q9UBP4	DKK3	14.0839	-0.0439723	0.596752	0.853672	-0.208228	0.120283
ab0494	FAK1	FAK1_HUMAN	Q05397	PTK2	10.3021	-0.0502123	0.631797	0.87813	-0.257324	0.156899
ab0496	IGF1	IGF1_HUMAN	P05019	IGF1	11.5941	0.195633	0.147649	0.397516	-0.0702726	0.461538
ab0497	IL1A	IL1A_HUMAN	P01583	IL1A	8.70495	0.0814843	0.238417	0.535561	-0.0547584	0.217727
ab0498	LYAM1	LYAM1_HUMAN	P14151	SELL	8.42672	0.0143688	0.815664	0.945069	-0.107507	0.136245
ab0502	MELPH	MELPH_HUMAN	Q9BV36	MLPH	9.28147	0.0867153	0.197255	0.47755	-0.0457688	0.219199
ab0503	MMP7	MMP7_HUMAN	P09237	MMP7	10.0876	-0.0563879	0.502321	0.793604	-0.222443	0.109667
ab0504	MUC2	MUC2_HUMAN	Q02817	MUC2	11.5179	-0.206546	0.00014406	0.00163127	-0.310414	-0.102678
ab0505	MUC5B	MUC5B_HUMAN	Q9HC84	MUC5B	9.9839	-0.0397211	0.551483	0.833077	-0.171515	0.0920726
ab0506	MAD4	MAD4_HUMAN	Q14582	MXD4	8.94107	-0.0569372	0.637849	0.88145	-0.296028	0.182154
ab0507	DCOR	DCOR_HUMAN	P11926	ODC1	13.2389	-0.536384	1.37933e-07	4.2826e-06	-0.724888	-0.34788
ab0508	PAK1	PAK1_HUMAN	Q13153	PAK1	9.20403	-0.131329	0.19747	0.47755	-0.332072	0.0694137
ab0509	RASF1	RASF1_HUMAN	Q9NS23	RASSF1	8.91333	-0.0656478	0.37411	0.700413	-0.211448	0.0801528
ab0510	S10A6	S10A6_HUMAN	P06703	S100A6	7.90192	0.0609896	0.509463	0.798213	-0.121664	0.243643
ab0511	TEP1	TEP1_HUMAN	Q99973	TEP1	9.90663	-0.11751	0.0142566	0.0696546	-0.211012	-0.0240077
ab0513	TNF14	TNF14_HUMAN	O43557	TNFSF14	9.05639	-0.0702601	0.253976	0.556534	-0.191696	0.0511756
ab0515	TBB5	TBB5_HUMAN	P07437	TUBB	14.8343	-0.597861	0.000150441	0.00166436	-0.899426	-0.296296
ab0516	WDR1	WDR1_HUMAN	O75083	WDR1	8.59168	0.00518499	0.963318	0.988673	-0.217772	0.228142
ab0517	Fc fusion with TNR21				11.9093	-0.394469	8.71183e-05	0.00107502	-0.586196	-0.202741
ab0518	Fc fusion with TNR6				8.24182	0.0817528	0.535041	0.819578	-0.178643	0.342149
ab0521	HMGB2	HMGB2_HUMAN	P26583	HMGB2	10.1903	-0.0802688	0.465562	0.768511	-0.297536	0.136999
ab0522	SORL	SORL_HUMAN	Q92673	SORL1	10.746	0.0983788	0.203394	0.485774	-0.0540055	0.250763
ab0526	HPT	HPT_HUMAN	P00738	HP	10.0386	0.155158	0.326417	0.641831	-0.156814	0.46713
ab0529	CATA	CATA_HUMAN	P04040	CAT	11.8175	0.697406	2.13549e-06	4.3732e-05	0.421521	0.973291
ab0532	ICAM1	ICAM1_HUMAN	P05362	ICAM1	10.1111	0.827903	4.88553e-09	2.5418e-07	0.570052	1.08575
ab0533	MMP1	MMP1_HUMAN	P03956	MMP1	9.60954	0.195051	0.000446107	0.00420959	0.0883286	0.301773
ab0534	TFPI2	TFPI2_HUMAN	P48307	TFPI2	14.0635	8.51986e-05	0.999176	0.999176	-0.162977	0.163147
ab0536	TIE1	TIE1_HUMAN	P35590	TIE1	9.99598	0.0468148	0.510552	0.798972	-0.0937501	0.18738
ab0540	RA51C	RA51C_HUMAN	O43502	RAD51C	13.9973	-0.0178046	0.891871	0.973272	-0.276815	0.241206
ab0543	BRAF	BRAF_HUMAN	P15056	BRAF	9.48565	0.0388417	0.68459	0.899354	-0.150186	0.22787
ab0544	CXCR5	CXCR5_HUMAN	P32302	CXCR5	9.37363	-0.019846	0.737635	0.917979	-0.136978	0.0972859
ab0545	PRIO	PRIO_HUMAN	P04156	PRNP	12.5125	-0.277399	0.000995012	0.00786584	-0.439861	-0.114938
ab0546	MAGA8	MAGA8_HUMAN	P43361	MAGEA8	11.3634	0.138213	0.0858187	0.271523	-0.019806	0.296233
ab0547	CBX3	CBX3_HUMAN	Q13185	CBX3	12.9491	0.205512	0.300855	0.618712	-0.186341	0.597364
ab0548	K2C4	K2C4_HUMAN	P19013	KRT4	12.7377	0.0499291	0.737875	0.917979	-0.245034	0.344892
ab0549	NMDE3	NMDE3_HUMAN	Q14957	GRIN2C	9.83144	-0.204555	0.305738	0.62412	-0.598562	0.189452
ab0550	ID1	ID1_HUMAN	P41134	ID1	8.86417	-0.07693	0.228618	0.521657	-0.202872	0.0490124
ab0551	OSTP	OSTP_HUMAN	P10451	SPP1	12.1082	0.115157	0.394128	0.712743	-0.151639	0.381953
ab0552	MPP3	MPP3_HUMAN	Q13368	MPP3	11.1229	0.149038	0.0440646	0.167637	0.00403315	0.294042
ab0554	EI2BA	EI2BA_HUMAN	Q14232	EIF2B1	10.5166	-0.116148	0.0192264	0.0889684	-0.213014	-0.0192827
ab0556	IF4B	IF4B_HUMAN	P23588	EIF4B	10.61	0.13003	0.225518	0.516198	-0.0814176	0.341478
ab0558	CUL2	CUL2_HUMAN	Q13617	CUL2	10.9886	0.106923	0.268444	0.575303	-0.083607	0.297453
ab0561	MOT3	MOT3_HUMAN	O95907	SLC16A8	9.29421	-0.0517335	0.464968	0.768511	-0.191577	0.0881097
ab0562	NUPR1	NUPR1_HUMAN	O60356	NUPR1	10.2802	0.0578231	0.477117	0.772091	-0.102833	0.218479
ab0564	FANCC	FANCC_HUMAN	Q00597	FANCC	9.9965	-0.0259282	0.675187	0.896411	-0.148244	0.0963874
ab0565	MYH11	MYH11_HUMAN	P35749	MYH11	12.5099	-0.334823	0.000456016	0.00422034	-0.518345	-0.151301
ab0566	PDCD2	PDCD2_HUMAN	Q16342	PDCD2	10.2658	-0.146074	0.021596	0.0964555	-0.270274	-0.0218738
ab0567	SRGEF	SRGEF_HUMAN	Q9UGK8	SERGEF	10.8823	-0.164022	0.0131123	0.0652225	-0.292912	-0.0351319
ab0568	SYSC	SYSC_HUMAN	P49591	SARS	11.7482	-0.312026	7.31364e-05	0.000957738	-0.461962	-0.16209
ab0569	PAPOA	PAPOA_HUMAN	P51003	PAPOLA	12.9593	-0.387514	5.3268e-05	0.000727241	-0.570008	-0.20502
ab0570	MAGD2	MAGD2_HUMAN	Q9UNF1	MAGED2	11.3854	-0.200863	0.00087153	0.00703542	-0.317123	-0.0846038
ab0571	SPS2L	SPS2L_HUMAN	Q9NUQ6	SPATS2L	9.9853	-0.113313	0.239606	0.536951	-0.303258	0.0766312
ab0572	SC16A	SC16A_HUMAN	O15027	SEC16A	10.9364	-0.202127	0.0169351	0.0795124	-0.367294	-0.0369606
ab0573	SDHB	SDHB_HUMAN	P21912	SDHB	9.83339	-0.112121	0.0664514	0.224814	-0.231987	0.00774419
ab0574	VAS1	VAS1_HUMAN	Q15904	ATP6AP1	11.2492	-0.183045	0.00614153	0.0355028	-0.312852	-0.0532387
ab0575	BRPF3	BRPF3_HUMAN	Q9ULD4	BRPF3	9.90302	-0.0273864	0.633436	0.878505	-0.140894	0.086121
ab0576	RHDF1	RHDF1_HUMAN	Q96CC6	RHBDF1	11.3348	-0.332812	0.0858999	0.271523	-0.713415	0.0477919
ab0578	PDIA6	PDIA6_HUMAN	Q15084	PDIA6	11.3429	-0.233	0.000857666	0.00696628	-0.36767	-0.0983296
ab0580	ATP5H	ATP5H_HUMAN	O75947	ATP5PD	10.0918	0.00339609	0.948574	0.986237	-0.100733	0.107526
ab0581	K1C18	K1C18_HUMAN	P05783	KRT18	10.643	-0.109317	0.241611	0.538935	-0.293352	0.074717
ab0582	CFTR	CFTR_HUMAN	P13569	CFTR	11.3029	-0.0563103	0.400013	0.713646	-0.188412	0.0757917
ab0585	RLA0	RLA0_HUMAN	P05388	RPLP0	9.19154	-0.0528344	0.560405	0.834482	-0.232148	0.12648
ab0586	VEGFB	VEGFB_HUMAN	P49765	VEGFB	9.53387	0.00667471	0.943545	0.984992	-0.179726	0.193076
ab0587	VGFR2	VGFR2_HUMAN	P35968	KDR	8.6577	-0.0847425	0.424361	0.731985	-0.294211	0.124726
ab0588	PLCG2	PLCG2_HUMAN	P16885	PLCG2	9.76633	0.0640471	0.380608	0.703814	-0.0801564	0.208251
ab0589	RPN2	RPN2_HUMAN	P04844	RPN2	8.96735	-0.139125	0.050168	0.185007	-0.278354	0.000103799
ab0590	SMAD4	SMAD4_HUMAN	Q13485	SMAD4	9.61448	-0.042579	0.509613	0.798213	-0.170141	0.0849834
ab0592	PGS2	PGS2_HUMAN	P07585	DCN	9.0243	-0.0438572	0.601735	0.855874	-0.209936	0.122222
ab0593	ECHM	ECHM_HUMAN	P30084	ECHS1	13.9732	-0.45696	8.87292e-07	1.98609e-05	-0.630584	-0.283336
ab0594	PLSL	PLSL_HUMAN	P13796	LCP1	10.1301	-0.0927951	0.281177	0.593493	-0.262621	0.0770307
ab0596	RHOA	RHOA_HUMAN	P61586	RHOA	9.85307	-0.0602209	0.32321	0.640416	-0.180502	0.0600602
ab0597	CXCL9	CXCL9_HUMAN	Q07325	CXCL9	9.46918	0.00422208	0.951944	0.986237	-0.134324	0.142768
ab0598	EGFR	EGFR_HUMAN	P00533	EGFR	10.0443	0.125029	0.171233	0.438913	-0.0548963	0.304954
ab0599	HNRPM	HNRPM_HUMAN	P52272	HNRNPM	9.93173	0.136276	0.122773	0.350386	-0.037391	0.309942
ab0600	RPB3	RPB3_HUMAN	P19387	POLR2C	9.91428	-0.130836	0.415619	0.727333	-0.448195	0.186523
ab0601	LUM	LUM_HUMAN	P51884	LUM	9.64052	-0.0408599	0.697842	0.906955	-0.248922	0.167202
ab0603	HS71L	HS71L_HUMAN	P34931	HSPA1L	9.51919	-0.0266952	0.788852	0.938529	-0.223797	0.170406
ab0604	K1C15	K1C15_HUMAN	P19012	KRT15	10.8726	-0.183709	0.119147	0.342326	-0.415526	0.0481081
ab0605	PIM1	PIM1_HUMAN	P11309	PIM1	9.77598	-0.049239	0.485285	0.77783	-0.188622	0.0901445
ab0606	TAF12	TAF12_HUMAN	Q16514	TAF12	9.31595	0.00956185	0.875949	0.968207	-0.111565	0.130689
ab0608	COFA1	COFA1_HUMAN	P39059	COL15A1	13.525	-0.0453504	0.725582	0.916291	-0.300786	0.210086
ab0609	MCP	MCP_HUMAN	P15529	CD46	13.267	-0.177992	0.0157603	0.0760364	-0.321809	-0.0341747
ab0610	TRAF4	TRAF4_HUMAN	Q9BUZ4	TRAF4	12.9604	-0.178303	0.0651761	0.22206	-0.36801	0.0114037
ab0611	RHG06	RHG06_HUMAN	O43182	ARHGAP6	14.4955	-0.262358	0.00606103	0.0352776	-0.448106	-0.0766111
ab0613	BPI	BPI_HUMAN	P17213	BPI	9.00178	-0.0479278	0.67045	0.896262	-0.270575	0.174719
ab0614	PSB4	PSB4_HUMAN	P28070	PSMB4	8.91256	0.0012956	0.986084	0.996636	-0.145597	0.148188
ab0615	HS71A	HS71A_HUMAN	P0DMV8	HSPA1A	12.7073	-0.0720881	0.15719	0.415075	-0.1724	0.0282234
ab0616	CALX	CALX_HUMAN	P27824	CANX	9.66864	-0.0791457	0.10766	0.315857	-0.17585	0.0175588
ab0617	PACA	PACA_HUMAN	P18509	ADCYAP1	11.6972	-0.164498	0.0146097	0.0711993	-0.295875	-0.0331214
ab0618	AKT1	AKT1_HUMAN	P31749	AKT1	11.8798	-0.263057	0.00205707	0.014452	-0.428141	-0.0979721
ab0619	ANXA2	ANXA2_HUMAN	P07355	ANXA2	9.49122	-0.00686759	0.905565	0.977405	-0.121345	0.10761
ab0620	BCL2	BCL2_HUMAN	P10415	BCL2	12.0635	-0.170887	0.00431318	0.0265267	-0.28705	-0.054725
ab0621	CP3A7	CP3A7_HUMAN	P24462	CYP3A7	10.3656	0.108028	0.0786801	0.254553	-0.0125947	0.22865
ab0622	FINC	FINC_HUMAN	P02751	FN1	12.0969	0.0400258	0.529524	0.815853	-0.0857558	0.165807
ab0624	S19A1	S19A1_HUMAN	P41440	SLC19A1	10.3946	0.106987	0.0768793	0.249566	-0.0117411	0.225716
ab0625	NUSAP	NUSAP_HUMAN	Q9BXS6	NUSAP1	10.6794	0.157333	0.00413031	0.0257309	0.0509162	0.26375
ab0626	TMM54	TMM54_HUMAN	Q969K7	TMEM54	9.59237	0.0459997	0.711274	0.908794	-0.19969	0.29169
ab0627	TGFB2	TGFB2_HUMAN	P61812	TGFB2	10.0726	-0.0232816	0.704499	0.90809	-0.144642	0.0980794
ab0629	SPIT2	SPIT2_HUMAN	O43291	SPINT2	11.2151	0.23852	0.000772179	0.00640709	0.101916	0.375125
ab0630	SMCA4	SMCA4_HUMAN	P51532	SMARCA4	11.1789	-0.0637164	0.187364	0.461363	-0.158904	0.0314714
ab0631	CAV2	CAV2_HUMAN	P51636	CAV2	11.6276	-0.190785	0.00399332	0.0251297	-0.319332	-0.0622381
ab0632	CD44	CD44_HUMAN	P16070	CD44	9.52003	0.0199301	0.80233	0.941294	-0.137494	0.177354
ab0633	RHG01	RHG01_HUMAN	Q07960	ARHGAP1	9.10908	-0.0553069	0.431101	0.742944	-0.19403	0.0834165
ab0634	CEAM5	CEAM5_HUMAN	P06731	CEACAM5	9.32024	-0.0740655	0.391445	0.710958	-0.244688	0.0965566
ab0635	CEAM1	CEAM1_HUMAN	P13688	CEACAM1	11.199	-0.160929	0.0217093	0.0965135	-0.297881	-0.0239772
ab0636	CEAM6	CEAM6_HUMAN	P40199	CEACAM6	9.1024	0.0161395	0.88093	0.969944	-0.196932	0.229211
ab0637	MK10	MK10_HUMAN	P53779	MAPK10	9.87685	-0.140274	0.0828832	0.264443	-0.299119	0.0185713
ab0638	CLD4	CLD4_HUMAN	O14493	CLDN4	9.06369	-0.0355033	0.63432	0.879097	-0.183037	0.11203
ab0639	MET	MET_HUMAN	P08581	MET	9.23739	-0.000758991	0.991486	0.997609	-0.141422	0.139904
ab0641	CXA4	CXA4_HUMAN	P35212	GJA4	11.3303	0.225677	0.0593759	0.210108	-0.00908269	0.460436
ab0642	CXB1	CXB1_HUMAN	P08034	GJB1	9.94696	-0.180355	0.064946	0.221668	-0.372078	0.0113679
ab0643	PGH2	PGH2_HUMAN	P35354	PTGS2	11.9515	-0.260579	9.61924e-06	0.00016243	-0.371756	-0.149402
ab0645	EDNRB	EDNRB_HUMAN	P24530	EDNRB	12.8344	-0.297903	0.000596205	0.00521679	-0.464812	-0.130995
ab0646	ENOA	ENOA_HUMAN	P06733	ENO1	11.1839	0.349144	0.00801354	0.0439489	0.0929846	0.605304
ab0647	MK01	MK01_HUMAN	P28482	MAPK1	10.8135	0.0969207	0.381722	0.704879	-0.121811	0.315653
ab0648	MTOR	MTOR_HUMAN	P42345	MTOR	9.12796	0.030128	0.699246	0.906955	-0.12404	0.184296
ab0649	TACD2	TACD2_HUMAN	P09758	TACSTD2	10.5534	0.32782	9.02379e-05	0.00109942	0.168116	0.487524
ab0650	LEG4	LEG4_HUMAN	P56470	LGALS4	9.32587	0.02974	0.613291	0.863632	-0.0865672	0.146047
ab0651	KLF4	KLF4_HUMAN	O43474	KLF4	9.61793	0.0928844	0.116506	0.337255	-0.0234743	0.209243
ab0653	HSF1	HSF1_HUMAN	Q00613	HSF1	9.37247	0.00937364	0.886746	0.969944	-0.120779	0.139526
ab0654	HSP72	HSP72_HUMAN	P54652	HSPA2	9.89483	0.0976214	0.0832289	0.264819	-0.0130503	0.208293
ab0655	HXA13	HXA13_HUMAN	P31271	HOXA13	8.96894	0.00742056	0.911771	0.978481	-0.125015	0.139857
ab0656	HXA9	HXA9_HUMAN	P31269	HOXA9	8.92776	0.0328852	0.64394	0.882537	-0.107752	0.173522
ab0657	HXB7	HXB7_HUMAN	P09629	HOXB7	9.60318	0.0074217	0.940208	0.984992	-0.188253	0.203096
ab0658	HXC11	HXC11_HUMAN	O43248	HOXC11	9.78423	-0.0293552	0.763279	0.930707	-0.222069	0.163359
ab0659	SRBP1	SRBP1_HUMAN	P36956	SREBF1	11.494	-0.223843	0.000501286	0.00459167	-0.347479	-0.100208
ab0660	TCEA1	TCEA1_HUMAN	P23193	TCEA1	10.2229	0.0788572	0.184611	0.458549	-0.0382092	0.195924
ab0662	ICAM2	ICAM2_HUMAN	P13598	ICAM2	9.42544	-0.00133354	0.976378	0.994558	-0.0903998	0.0877327
ab0663	IBP1	IBP1_HUMAN	P08833	IGFBP1	9.45839	0.102287	0.040104	0.156276	0.00470498	0.199869
ab0664	IBP2	IBP2_HUMAN	P18065	IGFBP2	9.08661	-0.0150551	0.833532	0.950563	-0.156701	0.126591
ab0665	IF2B3	IF2B3_HUMAN	O00425	IGF2BP3	10.1758	-0.109486	0.103451	0.309709	-0.241636	0.0226643
ab0666	BAD	BAD_HUMAN	Q92934	BAD	10.3108	0.379707	0.000620525	0.00538068	0.166254	0.59316
ab0667	JAM2	JAM2_HUMAN	P57087	JAM2	9.51785	0.0578899	0.391555	0.710958	-0.0755002	0.19128
ab0668	MADCA	MADCA_HUMAN	Q13477	MADCAM1	9.67084	0.0962684	0.508032	0.798213	-0.191066	0.383603
ab0669	MMP7	MMP7_HUMAN	P09237	MMP7	11.8437	0.0386737	0.806201	0.94232	-0.273033	0.350381
ab0670	MTHR	MTHR_HUMAN	P42898	MTHFR	11.4244	0.0106911	0.809409	0.942975	-0.0769585	0.0983408
ab0671	MUC1	MUC1_HUMAN	P15941	MUC1	9.93459	0.0447433	0.460259	0.765111	-0.0749352	0.164422
ab0672	MUC3A	MUC3A_HUMAN	Q02505	MUC3A	12.22	-0.190389	0.00163598	0.011929	-0.307191	-0.0735867
ab0673	ABCG2	ABCG2_HUMAN	Q9UNQ0	ABCG2	9.50523	0.0355372	0.447623	0.759256	-0.0568861	0.12796
ab0674	NDKB	NDKB_HUMAN	P22392	NME2	10.5454	0.10936	0.0966937	0.295923	-0.0200033	0.238724
ab0675	OCLN	OCLN_HUMAN	Q16625	OCLN	10.4793	0.271873	8.38914e-05	0.00107502	0.140059	0.403687
ab0676	OSTP	OSTP_HUMAN	P10451	SPP1	10.1756	0.144475	0.0716846	0.237356	-0.0129619	0.301913
ab0677	CDN1A	CDN1A_HUMAN	P38936	CDKN1A	8.76692	-0.0323602	0.671115	0.89632	-0.183012	0.118291
ab0679	CGRF1	CGRF1_HUMAN	Q99675	CGRRF1	9.48452	-0.0150669	0.804358	0.94232	-0.135337	0.105203
ab0680	PLEC	PLEC_HUMAN	Q15149	PLEC	10.7509	0.0844159	0.234525	0.532384	-0.055554	0.224386
ab0681	E2F1	E2F1_HUMAN	Q01094	E2F1	9.27306	0.0705216	0.405868	0.719134	-0.0969988	0.238042
ab0682	PI2R	PI2R_HUMAN	P43119	PTGIR	9.24777	-0.0382273	0.548178	0.832211	-0.164017	0.0875622
ab0683	RAC1	RAC1_HUMAN	P63000	RAC1	9.63805	0.122048	0.434334	0.745846	-0.186244	0.43034
ab0684	KDM5A	KDM5A_HUMAN	P29375	KDM5A	10.6864	0.0610599	0.5927	0.853672	-0.164527	0.286647
ab0686	SSR4	SSR4_HUMAN	P31391	SSTR4	9.4721	0.0646828	0.596487	0.853672	-0.176761	0.306126
ab0687	SPRC	SPRC_HUMAN	P09486	SPARC	10.0816	0.00185903	0.977819	0.994558	-0.13037	0.134088
ab0688	MK08	MK08_HUMAN	P45983	MAPK8	11.7505	-0.261539	0.00052475	0.00476483	-0.406535	-0.116543
ab0689	EDNRA	EDNRA_HUMAN	P25101	EDNRA	10.2149	-0.317723	0.0907236	0.283511	-0.686699	0.0512518
ab0690	HMGB1	HMGB1_HUMAN	P09429	HMGB1	13.373	-0.395839	4.24367e-06	8.00889e-05	-0.557743	-0.233934
ab0691	MDR1	MDR1_HUMAN	P08183	ABCB1	11.4575	-0.0290952	0.721863	0.91601	-0.190688	0.132498
ab0692	NPY1R	NPY1R_HUMAN	P25929	NPY1R	9.04001	-0.0219102	0.76849	0.930991	-0.169086	0.125266
ab0695	THAP3	THAP3_HUMAN	Q8WTV1	THAP3	9.02272	0.117869	0.0348069	0.1393	0.00856949	0.227169
ab0696	TSN12	TSN12_HUMAN	O95859	TSPAN12	11.453	-0.371858	2.66146e-06	5.17507e-05	-0.520516	-0.223201
ab0697	MMP10	MMP10_HUMAN	P09238	MMP10	9.5429	-0.0223652	0.75272	0.926461	-0.16272	0.11799
ab0698	MMP13	MMP13_HUMAN	P45452	MMP13	8.91771	-0.222841	0.0670487	0.22604	-0.461605	0.0159226
ab0701	EZRI	EZRI_HUMAN	P15311	EZR	10.089	0.106153	0.296343	0.613398	-0.0943605	0.306667
ab0702	HNRPR	HNRPR_HUMAN	O43390	HNRNPR	11.3723	-0.117812	0.16793	0.433912	-0.286033	0.0504086
ab0703	RL9	RL9_HUMAN	P32969	RPL9; RPL9P7; RPL9P8; RPL9P9	9.468	-0.0529061	0.594979	0.853672	-0.249581	0.143769
ab0704	BAX	BAX_HUMAN	Q07812	BAX	9.72448	-0.0518549	0.422436	0.731336	-0.179498	0.0757883
ab0705	IMA1	IMA1_HUMAN	P52292	KPNA2	9.32192	-0.115523	0.10126	0.305527	-0.254062	0.023016
ab0706	FGF7	FGF7_HUMAN	P21781	FGF7	9.06511	-0.0571387	0.324305	0.640629	-0.171523	0.057246
ab0707	CYC	CYC_HUMAN	P99999	CYCS	8.90533	-0.00088104	0.989778	0.997609	-0.136885	0.135123
ab0708	IFIT2	IFIT2_HUMAN	P09913	IFIT2	13.4428	-0.209353	0.0228498	0.100424	-0.389076	-0.0296295
ab0709	TGFB1	TGFB1_HUMAN	P01137	TGFB1	13.1118	-0.235394	0.0520779	0.189508	-0.472943	0.00215554
ab0710	SLK	SLK_HUMAN	Q9H2G2	SLK	8.80567	0.0519573	0.796268	0.940917	-0.345967	0.449882
ab0711	RARB	RARB_HUMAN	P10826	RARB	12.1633	-0.029426	0.738211	0.917979	-0.203496	0.144644
ab0712	NUP88	NUP88_HUMAN	Q99567	NUP88	9.79387	-0.0885512	0.224984	0.516198	-0.232381	0.0552788
ab0713	IL1A	IL1A_HUMAN	P01583	IL1A	9.67874	-0.095393	0.190399	0.466307	-0.238893	0.0481068
ab0714	BEX3	BEX3_HUMAN	Q00994	BEX3	13.1361	-0.194425	0.00651739	0.0369853	-0.333328	-0.0555212
ab0715	DX39B	DX39B_HUMAN	Q13838	DDX39B	11.9654	0.00727496	0.877523	0.968596	-0.0860758	0.100626
ab0716	NECT1	NECT1_HUMAN			9.24849	-0.122278	0.0199959	0.0914433	-0.224916	-0.01964
ab0718	CD27	CD27_HUMAN	P26842	CD27	10.0577	-0.00671325	0.868599	0.967918	-0.0869569	0.0735304
ab0719	EF1A1	EF1A1_HUMAN	P68104	EEF1A1	10.2364	0.0725406	0.243329	0.539984	-0.0500295	0.195111
ab0720	NBR1	NBR1_HUMAN	Q14596	NBR1	9.19496	0.00182701	0.981272	0.99497	-0.15209	0.155744
ab0722	K2C6B	K2C6B_HUMAN	P04259	KRT6B	12.2632	-0.182112	0.00628475	0.036222	-0.311627	-0.0525961
ab0723	HNRPC	HNRPC_HUMAN	P07910	HNRNPC	9.99671	-0.12866	0.313362	0.629669	-0.380436	0.123116
ab0725	IL6RA	IL6RA_HUMAN	P08887	IL6R	9.57042	-0.00182233	0.970924	0.992581	-0.100697	0.0970522
ab0726	CADH1	CADH1_HUMAN	P12830	CDH1	8.70697	-0.0586944	0.438161	0.749742	-0.208201	0.0908123
ab0727	SF3B3	SF3B3_HUMAN	Q15393	SF3B3	12.7762	-0.309219	0.000224179	0.00234535	-0.469715	-0.148724
ab0728	PAK5	PAK5_HUMAN	Q9P286	PAK5	9.25698	-0.00889991	0.914389	0.979521	-0.172616	0.154816
ab0729	SGSM3	SGSM3_HUMAN	Q96HU1	SGSM3	9.11978	-0.0149549	0.816925	0.945629	-0.142692	0.112783
ab0732	TNFA	TNFA_HUMAN	P01375	TNF	11.5652	-0.0923759	0.113383	0.330201	-0.207095	0.0223433
ab0733	K2C8	K2C8_HUMAN	P05787	KRT8	8.93535	-0.0545127	0.629419	0.876932	-0.277802	0.168776
ab0734	RPAB1	RPAB1_HUMAN	P19388	POLR2E	9.77588	-0.00994141	0.859908	0.964024	-0.121329	0.101446
ab0735	GATA4	GATA4_HUMAN	P43694	GATA4	10.2297	0.012603	0.845118	0.957031	-0.114972	0.140178
ab0736	MMP12	MMP12_HUMAN	P39900	MMP12	12.6356	-0.13494	0.141855	0.386239	-0.315701	0.0458196
ab0737	HSBP1	HSBP1_HUMAN	O75506	HSBP1	13.7404	-0.379121	0.000240022	0.00249753	-0.57689	-0.181351
ab0738	CLD16	CLD16_HUMAN	Q9Y5I7	CLDN16	10.7886	-0.0201476	0.909	0.977681	-0.368732	0.328437
ab0739	RS3	RS3_HUMAN	P23396	RPS3	9.39415	-0.00765542	0.93359	0.984992	-0.189336	0.174025
ab0741	AL9A1	AL9A1_HUMAN	P49189	ALDH9A1	11.7692	0.203493	0.0717618	0.237356	-0.018318	0.425304
ab0742	IL1R2	IL1R2_HUMAN	P27930	IL1R2	9.39671	-0.0163994	0.909624	0.977681	-0.3021	0.269301
ab0743	SF3B4	SF3B4_HUMAN	Q15427	SF3B4	9.96507	-0.0918337	0.173719	0.44306	-0.224763	0.0410956
ab0744	E2AK4	E2AK4_HUMAN	Q9P2K8	EIF2AK4	11.3476	-0.162789	0.116991	0.338148	-0.366992	0.0414144
ab0745	MYCN	MYCN_HUMAN	P04198	MYCN	9.92646	-0.0662808	0.6428	0.882537	-0.348765	0.216203
ab0746	CLD10	CLD10_HUMAN	P78369	CLDN10	9.78533	0.052414	0.418663	0.729749	-0.0755587	0.180387
ab0747	MA2C1	MA2C1_HUMAN	Q9NTJ4	MAN2C1	9.3488	-0.00325733	0.969342	0.992466	-0.170866	0.164352
ab0748	F13B	F13B_HUMAN	P05160	F13B	10.0121	0.0117541	0.900175	0.975697	-0.173548	0.197056
ab0749	MK04	MK04_HUMAN	P31152	MAPK4	10.6316	-0.344442	0.390728	0.710919	-1.13672	0.447834
ab0750	AREG	AREG_HUMAN	P15514	AREG	10.3102	0.0540078	0.685772	0.899354	-0.209874	0.317889
ab0751	GNAS2	GNAS2_HUMAN	P63092	GNAS	9.4515	-0.0233988	0.764652	0.930991	-0.177934	0.131136
ab0752	ZN345	ZN345_HUMAN	Q14585	ZNF345	8.64426	-0.00620924	0.933713	0.984992	-0.153842	0.141423
ab0753	EF1B	EF1B_HUMAN	P24534	EEF1B2	11.6394	-0.219618	0.0623509	0.216262	-0.450767	0.0115312
ab0754	HLAC	HLAC_HUMAN	P30499	HLA-C	11.9352	-0.214863	0.0012918	0.00979023	-0.343747	-0.0859801
ab0755	Z385A	Z385A_HUMAN	Q96PM9	ZNF385A	9.36953	-0.0353616	0.740371	0.918308	-0.246352	0.175628
ab0756	K1C17	K1C17_HUMAN	Q04695	KRT17	8.90942	0.0167987	0.853743	0.962774	-0.163401	0.196999
ab0757	SORL	SORL_HUMAN	Q92673	SORL1	9.40358	0.00417764	0.984328	0.996083	-0.416414	0.42477
ab0758	TCTP	TCTP_HUMAN	P13693	TPT1	9.21467	0.063925	0.450631	0.760923	-0.103437	0.231287
ab0759	FINC	FINC_HUMAN	P02751	FN1	9.36994	0.0488987	0.472855	0.772091	-0.0856533	0.183451
ab0760	NCOR2	NCOR2_HUMAN	Q9Y618	NCOR2	8.48057	-0.0807303	0.419026	0.729749	-0.277994	0.116534
ab0761	SH3R3	SH3R3_HUMAN	Q8TEJ3	SH3RF3	9.10254	-0.0771675	0.402857	0.716066	-0.2593	0.104965
ab0763	TPMT	TPMT_HUMAN	P51580	TPMT	8.68395	-0.120171	0.0694899	0.231834	-0.25009	0.00974827
ab0764	AMY2B	AMY2B_HUMAN	P19961	AMY2B	8.84028	-0.254693	0.0112009	0.0576518	-0.450312	-0.0590733
ab0765	RAB1A	RAB1A_HUMAN	P62820	RAB1A	8.97906	-0.109987	0.071459	0.23717	-0.229745	0.00977092
ab0766	SEC13	SEC13_HUMAN	P55735	SEC13	8.80451	-0.0590918	0.444987	0.758053	-0.211884	0.0937003
ab0767	ZN593	ZN593_HUMAN	O00488	ZNF593	12.0406	0.249626	0.0492951	0.183546	0.000784107	0.498467
ab0768	LTOR1	LTOR1_HUMAN	Q6IAA8	LAMTOR1	12.1	0.148098	0.202864	0.485109	-0.0810279	0.377225
ab0769	S10A9	S10A9_HUMAN	P06702	S100A9	11.3407	1.34323	1.23186e-09	7.68878e-08	0.943016	1.74344
ab0770	ZC3HD	ZC3HD_HUMAN	Q5T200	ZC3H13	11.0697	0.0525308	0.634899	0.879267	-0.166134	0.271196
ab0771	GRP	GRP_HUMAN	P07492	GRP	11.6986	-0.186204	0.00558101	0.0327539	-0.316707	-0.0557022
ab0772	IFT57	IFT57_HUMAN	Q9NWB7	IFT57	11.6439	-0.189445	0.00510388	0.0306074	-0.320795	-0.0580951
ab0773	O14997	O14997_HUMAN	O14997		8.9589	0.0387288	0.564103	0.83584	-0.0939638	0.171421
ab0774	ANFB	ANFB_HUMAN	P16860	NPPB	10.2149	-0.139769	0.0299508	0.12399	-0.265709	-0.0138285
ab0776	PLD3B	PLD3B_HUMAN	Q9Y3B1	PRELID3B	9.33969	-0.0296795	0.676482	0.896411	-0.170287	0.110928
ab0777	MTG8	MTG8_HUMAN	Q06455	RUNX1T1	10.0014	0.0734842	0.636279	0.880544	-0.233654	0.380623
ab0779	PSMF1	PSMF1_HUMAN	Q92530	PSMF1	13.0755	-0.135385	0.0310373	0.127121	-0.258192	-0.012577
ab0780	UBXN4	UBXN4_HUMAN	Q92575	UBXN4	12.2798	-0.205402	0.00549725	0.0324607	-0.349095	-0.0617094
ab0781	XPO1	XPO1_HUMAN	O14980	XPO1	8.78077	0.0111008	0.901684	0.976233	-0.166602	0.188804
ab0782	LAMP2	LAMP2_HUMAN	P13473	LAMP2	10.9461	0.0845983	0.567349	0.836253	-0.207687	0.376884
ab0783	ASTRA	ASTRA_HUMAN	Q96CP6	GRAMD1A	11.9617	-0.000337634	0.998484	0.999003	-0.351661	0.350985
ab0784	RRP8	RRP8_HUMAN	O43159	RRP8	8.89593	-0.115246	0.236849	0.535561	-0.307291	0.0767997
ab0785	YETS2	YETS2_HUMAN	Q9ULM3	YEATS2	8.79391	-0.114418	0.178866	0.449138	-0.282039	0.0532024
ab0786	SIA7F	SIA7F_HUMAN	Q969X2	ST6GALNAC6	9.25352	-0.054145	0.268674	0.575303	-0.150675	0.0423846
ab0789	CAV1	CAV1_HUMAN	Q03135	CAV1	9.49961	-0.0114653	0.826305	0.947372	-0.114779	0.0918482
ab0790	CAV3	CAV3_HUMAN	P56539	CAV3	10.0273	0.0468707	0.710816	0.908794	-0.203056	0.296797
ab0791	CXB2	CXB2_HUMAN	P29033	GJB2	8.73842	-0.135193	0.219439	0.508328	-0.352145	0.0817596
ab0792	CCR7	CCR7_HUMAN	P32248	CCR7	10.7333	0.220231	0.497353	0.788289	-0.420837	0.8613
ab0793	EPCAM	EPCAM_HUMAN	P16422	EPCAM	8.92568	0.152977	0.481952	0.776367	-0.276768	0.582723
ab0794	PAK2	PAK2_HUMAN	Q13177	PAK2	12.9655	-0.203544	0.414204	0.726839	-0.695768	0.288679
ab0795	ARI4A	ARI4A_HUMAN	P29374	ARID4A	10.1956	0.0192258	0.812598	0.944026	-0.14113	0.179581
ab0796	SMAD2	SMAD2_HUMAN	Q15796	SMAD2	8.66306	-0.11626	0.127287	0.357705	-0.266222	0.0337018
ab0797	PHS	PHS_HUMAN	P61457	PCBD1	9.14527	-0.0784962	0.109356	0.319573	-0.174874	0.0178819
ab0798	TGFR2	TGFR2_HUMAN	P37173	TGFBR2	8.81712	-0.0538411	0.391858	0.710958	-0.177981	0.0702993
ab0799	TSP1	TSP1_HUMAN	P07996	THBS1	8.84708	-0.2567	0.000671058	0.00571587	-0.40196	-0.11144
ab0800	TYSY	TYSY_HUMAN	P04818	TYMS	11.4187	-0.112064	0.180224	0.450559	-0.276754	0.0526252
ab0801	S35A2	S35A2_HUMAN	P78381	SLC35A2	8.75818	-0.108712	0.105457	0.311148	-0.240698	0.0232749
ab0803	VCAM1	VCAM1_HUMAN	P19320	VCAM1	9.42567	-0.193333	0.0426379	0.163502	-0.380132	-0.00653334
ab0804	VEGFA	VEGFA_HUMAN	P15692	VEGFA	9.72723	0.126432	0.0251789	0.107549	0.0160422	0.236822
ab0805	WNT2B	WNT2B_HUMAN	Q93097	WNT2B	8.90127	-0.0597205	0.492291	0.78319	-0.231528	0.112087
ab0806	PIGC	PIGC_HUMAN	Q92535	PIGC	9.04408	-0.0139345	0.855955	0.963378	-0.165731	0.137862
ab0807	ITB4	ITB4_HUMAN	P16144	ITGB4	9.13318	-0.121086	0.35782	0.676951	-0.380992	0.13882
ab0808	RLA0	RLA0_HUMAN	P05388	RPLP0	8.90735	-0.249686	0.000664771	0.00568748	-0.390865	-0.108508
ab0809	SNG2	SNG2_HUMAN	O43760	SYNGR2	9.31872	-0.0577737	0.343953	0.665606	-0.17825	0.0627021
ab0811	PTMS	PTMS_HUMAN	P20962	PTMS	9.66108	-0.0811791	0.397619	0.7129	-0.270655	0.108297
ab0813	SNX3	SNX3_HUMAN	O60493	SNX3	8.80227	-0.148863	0.0237288	0.103674	-0.277493	-0.0202324
ab0816	CKAP2	CKAP2_HUMAN	Q8WWK9	CKAP2	9.30868	-0.0330356	0.551785	0.833077	-0.14273	0.0766593
ab0817	APR	APR_HUMAN	Q13794	PMAIP1	8.74669	-0.0290888	0.640097	0.882537	-0.152061	0.0938834
ab0818	DNLI3	DNLI3_HUMAN	P49916	LIG3	9.72816	-0.0053677	0.934811	0.984992	-0.135147	0.124411
ab0819	AFAD	AFAD_HUMAN	P55196	AFDN	9.43427	0.0236882	0.786793	0.938529	-0.14948	0.196857
ab0820	MTA1	MTA1_HUMAN	Q13330	MTA1	10.5036	-0.106336	0.116232	0.336967	-0.239445	0.0267727
ab0821	TAF4	TAF4_HUMAN	O00268	TAF4	11.1469	-0.20313	0.0249923	0.107149	-0.380253	-0.0260069
ab0822	ENC1	ENC1_HUMAN	O14682	ENC1	9.05494	0.00699338	0.931284	0.984992	-0.153393	0.16738
ab0824	MAD1	MAD1_HUMAN	Q05195	MXD1	9.74055	0.00660871	0.928441	0.984992	-0.138918	0.152136
ab0825	ELAF	ELAF_HUMAN	P19957	PI3	12.7304	0.0879506	0.445439	0.758153	-0.139688	0.315589
ab0826	SPR2A	SPR2A_HUMAN	P35326	SPRR2A	12.3008	0.0642772	0.354624	0.674225	-0.0727738	0.201328
ab0827	SRS11	SRS11_HUMAN	Q05519	SRSF11	8.85946	-0.0252502	0.707003	0.908136	-0.158054	0.107554
ab0828	OVGP1	OVGP1_HUMAN	Q12889	OVGP1	9.25831	0.0453556	0.456641	0.763712	-0.0749852	0.165696
ab0829	K1C14	K1C14_HUMAN	P02533	KRT14	8.79079	-0.047111	0.59765	0.853672	-0.223523	0.129301
ab0830	NPT1	NPT1_HUMAN	Q14916	SLC17A1	10.1915	-0.0058772	0.928227	0.984992	-0.134908	0.123154
ab0831	T4S4	T4S4_HUMAN	P48230	TM4SF4	9.56573	-0.0764859	0.295736	0.613398	-0.220778	0.0678065
ab0834	IL1B	IL1B_HUMAN	P01584	IL1B	9.43336	-0.0437576	0.577828	0.840754	-0.199129	0.111614
ab0835	MUC2	MUC2_HUMAN	Q02817	MUC2	8.93203	-0.116643	0.0473303	0.177951	-0.231886	-0.00139923
ab0836	FUS	FUS_HUMAN	P35637	FUS	9.9656	-0.0884827	0.218275	0.508108	-0.230116	0.0531503
ab0837	TRXR1	TRXR1_HUMAN	Q16881	TXNRD1	9.95746	0.127078	0.0617444	0.215793	-0.00635696	0.260514
ab0838	NAP1	NAPSA_HUMAN	O96009	NAPSA	10.6675	-0.0326169	0.680128	0.897709	-0.189008	0.123774
ab0839	P73	P73_HUMAN	O15350	TP73	9.54304	0.0676689	0.347639	0.667869	-0.0745283	0.209866
ab0840	P63	P63_HUMAN	Q9H3D4	TP63	9.53404	-0.0534395	0.255381	0.558012	-0.146078	0.0391992
ab0841	P53	P53_HUMAN	P04637	TP53	9.04355	0.0487032	0.596126	0.853672	-0.132914	0.23032
ab0842	ACTG	ACTG_HUMAN	P63261	ACTG1	9.68931	0.096431	0.172127	0.440034	-0.0426322	0.235494
ab0843	ENOG	ENOG_HUMAN	P09104	ENO2	9.31693	0.0487699	0.419612	0.729749	-0.0705495	0.168089
ab0844	MAMC2	MAMC2_HUMAN	Q7Z304	MAMDC2	11.2674	-0.18724	0.0217619	0.0965244	-0.346648	-0.027832
ab0845	MMP1	MMP1_HUMAN	P03956	MMP1	9.0021	-0.0676459	0.191344	0.46684	-0.169625	0.0343327
ab0846	ERBB2	ERBB2_HUMAN	P04626	ERBB2	9.50561	-0.0184583	0.813633	0.944659	-0.173284	0.136367
ab0847	GRB10	GRB10_HUMAN	Q13322	GRB10	9.33025	0.0179957	0.819094	0.94581	-0.137591	0.173583
ab0848	GDN	GDN_HUMAN	P07093	SERPINE2	11.733	-0.252387	2.531e-06	4.9716e-05	-0.35304	-0.151734
ab0849	IGHA1	IGHA1_HUMAN	P01876	IGHA1	12.2452	-0.583323	1.58543e-07	4.62418e-06	-0.789459	-0.377186
ab0850	TMPS4	TMPS4_HUMAN	Q9NRS4	TMPRSS4	12.7777	-0.277901	0.000212719	0.00223762	-0.421589	-0.134213
ab0852	RIN1	RIN1_HUMAN	Q13671	RIN1	13.0428	-0.34086	4.16022e-05	0.000593217	-0.49895	-0.18277
ab0855	S10A7	S10A7_HUMAN	P31151	S100A7	9.43519	0.0992877	0.276506	0.588148	-0.0806535	0.279229
ab0856	MPZL2	MPZL2_HUMAN	O60487	MPZL2	9.87013	-0.079056	0.17483	0.443408	-0.193788	0.0356755
ab0857	NUB1	NUB1_HUMAN	Q9Y5A7	NUB1	14.1645	-0.5006	3.05826e-07	8.06459e-06	-0.682296	-0.318905
ab0858	SRC8	SRC8_HUMAN	Q14247	CTTN	11.9801	-0.22449	5.37424e-06	9.6686e-05	-0.317409	-0.131571
ab0859	UN93B	UN93B_HUMAN	Q9H1C4	UNC93B1	9.55325	0.0316449	0.467708	0.769983	-0.0544246	0.117714
ab0860	IFM1	IFM1_HUMAN	P13164	IFITM1	10.076	0.044951	0.494664	0.786315	-0.0850802	0.174982
ab0862	PTCA	PTCA_HUMAN	Q14761	PTPRCAP	9.76067	-0.168707	0.164762	0.429411	-0.40779	0.070375
ab0864	PRDM1	PRDM1_HUMAN	O75626	PRDM1	8.74893	-0.113699	0.0696245	0.231881	-0.236682	0.00928352
ab0865	BUB1	BUB1_HUMAN	O43683	BUB1	13.9529	-0.443317	2.08394e-05	0.000326145	-0.640706	-0.245929
ab0867	HMMR	HMMR_HUMAN	O75330	HMMR	11.6308	-0.0660229	0.325907	0.641816	-0.198633	0.0665871
ab0868	DCOR	DCOR_HUMAN	P11926	ODC1	8.69764	0.00407287	0.960714	0.988673	-0.159446	0.167591
ab0869	RIR2	RIR2_HUMAN	P31350	RRM2	11.5185	-0.474636	2.77018e-10	2.80663e-08	-0.609811	-0.339462
ab0870	CDK1	CDK1_HUMAN	P06493	CDK1	10.1936	-0.0645343	0.598126	0.853672	-0.306504	0.177436
ab0871	NCHL1	NCHL1_HUMAN	O00533	CHL1	13.7509	-0.246033	0.00838569	0.0452309	-0.42763	-0.064437
ab0872	KIF23	KIF23_HUMAN	Q02241	KIF23	8.93444	-0.00526093	0.949317	0.986237	-0.168938	0.158417
ab0873	PIR	PIR_HUMAN	O00625	PIR	11.283	0.0117063	0.880475	0.969944	-0.142246	0.165659
ab0874	PDCD2	PDCD2_HUMAN	Q16342	PDCD2	9.91224	-0.0428702	0.565766	0.83584	-0.190382	0.104642
ab0875	IL2RB	IL2RB_HUMAN	P14784	IL2RB	9.34201	0.00223381	0.975074	0.994558	-0.139152	0.14362
ab0876	CDC20	CDC20_HUMAN	Q12834	CDC20	9.50463	-0.181019	0.0976964	0.296676	-0.395801	0.0337618
ab0877	CKS2	CKS2_HUMAN	P33552	CKS2	12.5225	-0.220234	0.00423097	0.0261885	-0.369608	-0.0708595
ab0879	CP11A	CP11A_HUMAN	P05108	CYP11A1	9.5099	-0.00238877	0.977347	0.994558	-0.168755	0.163977
ab0882	HMGB2	HMGB2_HUMAN	P26583	HMGB2	10.1485	-0.116341	0.15585	0.413238	-0.277703	0.0450214
ab0883	UBE2B	UBE2B_HUMAN	P63146	UBE2B	11.7173	-0.154411	0.319623	0.636271	-0.460534	0.151711
ab0885	RCC1	RCC1_HUMAN	P18754	RCC1	8.82334	-0.0545987	0.357211	0.676802	-0.171644	0.0624463
ab0886	CD59	CD59_HUMAN	P13987	CD59	8.67742	-0.0890039	0.165854	0.430862	-0.215464	0.0374565
ab0887	NEP	NEP_HUMAN	P08473	MME	9.38791	0.0985006	0.473036	0.772091	-0.17265	0.369651
ab0888	S1PR1	S1PR1_HUMAN	P21453	S1PR1	10.6254	-0.170982	0.0252577	0.107569	-0.320352	-0.0216125
ab0889	CCNA2	CCNA2_HUMAN	P20248	CCNA2	8.76724	-0.0268905	0.799731	0.941004	-0.236478	0.182697
ab0890	ETS2	ETS2_HUMAN	P15036	ETS2	9.92111	0.0329912	0.73939	0.917979	-0.163086	0.229068
ab0891	IL32	IL32_HUMAN	P24001	IL32	9.55091	0.340386	0.01004	0.0526623	0.082934	0.597838
ab0892	BAK	BAK_HUMAN	Q16611	BAK1	10.3862	-0.159309	0.0739852	0.242626	-0.334331	0.0157141
ab0893	CP3A5	CP3A5_HUMAN	P20815	CYP3A5	10.4855	-0.210987	0.00185288	0.013309	-0.342017	-0.0799569
ab0894	ACTN1	ACTN1_HUMAN	P12814	ACTN1	9.43719	-0.0690265	0.373755	0.700413	-0.222217	0.0841636
ab0896	ID2	ID2_HUMAN	Q02363	ID2	8.65624	0.0016872	0.978542	0.994558	-0.122363	0.125737
ab0897	FLNA	FLNA_HUMAN	P21333	FLNA	8.83069	-0.189562	0.00297073	0.0194512	-0.31317	-0.0659543
ab0898	EDN1	EDN1_HUMAN	P05305	EDN1	8.7887	0.0555033	0.398113	0.7129	-0.0741801	0.185187
ab0899	MX2	MX2_HUMAN	P20592	MX2	9.02153	-0.074807	0.185931	0.460639	-0.186198	0.0365836
ab0901	SG2A1	SG2A1_HUMAN	O75556	SCGB2A1	8.51077	-0.0752899	0.30886	0.626508	-0.221255	0.0706748
ab0902	IL3RB	IL3RB_HUMAN	P32927	CSF2RB	10.3639	0.163711	0.0965605	0.295923	-0.0298662	0.357288
ab0903	FRAT1	FRAT1_HUMAN	Q92837	FRAT1	12.6775	-0.237353	0.000398579	0.00381724	-0.366062	-0.108643
ab0904	TR10B	TR10B_HUMAN	O14763	TNFRSF10B	8.35366	0.0601455	0.719125	0.914203	-0.270499	0.39079
ab0905	BCAS1	BCAS1_HUMAN	O75363	BCAS1	8.92288	-0.0178577	0.778052	0.936679	-0.14313	0.107415
ab0906	MYCP1	MYCP1_HUMAN	P12525	MYCLP1	9.87247	0.159904	0.334889	0.653815	-0.167318	0.487126
ab0907	MYCP1	MYCP1_HUMAN	P12525	MYCLP1	8.90601	-0.0649217	0.199376	0.479598	-0.164583	0.0347398
ab0908	STK19	STK19_HUMAN	P49842	STK19	9.11918	-0.0379785	0.525243	0.815039	-0.156093	0.0801363
ab0909	MRPP3	MRPP3_HUMAN	O15091	KIAA0391	9.87097	-0.0960791	0.0666925	0.225233	-0.198887	0.00672864
ab0910	EIF3I	EIF3I_HUMAN	Q13347	EIF3I	9.57664	-0.068176	0.212372	0.50051	-0.175899	0.0395473
ab0912	AQP6	AQP6_HUMAN	Q13520	AQP6	9.03066	-0.0357029	0.647372	0.882664	-0.189988	0.118582
ab0913	MALL	MALL_HUMAN	Q13021	MALL	9.82079	-0.0150474	0.917802	0.981538	-0.303385	0.27329
ab0914	APOC2	APOC2_HUMAN	P02655	APOC2	12.074	0.431917	0.121065	0.346801	-0.115966	0.979801
ab0915	SAMP	SAMP_HUMAN	P02743	APCS	8.83065	-0.0214928	0.78778	0.938529	-0.179361	0.136375
ab0917	FABPL	FABPL_HUMAN	P07148	FABP1	12.5274	0.175574	0.050643	0.186045	-0.000500346	0.351649
ab0918	MPP10	MPP10_HUMAN	O00566	MPHOSPH10	9.09354	0.00276486	0.978328	0.994558	-0.198516	0.204046
ab0919	G6PT1	G6PT1_HUMAN	O43826	SLC37A4	9.06068	0.0387703	0.589499	0.853672	-0.103236	0.180776
ab0920	PAX2	PAX2_HUMAN	Q02962	PAX2	11.0914	0.267932	0.00108624	0.00842271	0.109765	0.426098
ab0921	KCRB	KCRB_HUMAN	P12277	CKB	9.43049	-0.053681	0.436235	0.747111	-0.189843	0.0824807
ab0922	RL18	RL18_HUMAN	Q07020	RPL18	8.89098	-0.0612539	0.443684	0.756503	-0.219183	0.0966749
ab0923	CD81	CD81_HUMAN	P60033	CD81	10.5914	0.0317041	0.781977	0.938529	-0.194814	0.258223
ab0924	RL29	RL29_HUMAN	P47914	RPL29	10.0419	0.0368463	0.741659	0.919313	-0.184139	0.257832
ab0925	RL6	RL6_HUMAN	Q02878	RPL6	8.81928	-0.063747	0.354081	0.67419	-0.199514	0.0720198
ab0926	IMDH1	IMDH1_HUMAN	P20839	IMPDH1	9.86228	0.0649528	0.632297	0.87819	-0.203353	0.333259
ab0928	RS5	RS5_HUMAN	P46782	RPS5	9.99311	-0.0379562	0.669726	0.896262	-0.21387	0.137957
ab0929	GNPI1	GNPI1_HUMAN	P46926	GNPDA1	10.5665	0.126984	0.395581	0.712743	-0.168122	0.422091
ab0930	RL30	RL30_HUMAN	P62888	RPL30	9.08284	-0.0841907	0.103266	0.309636	-0.185754	0.0173727
ab0931	PRDX2	PRDX2_HUMAN	P32119	PRDX2	9.15801	-0.050306	0.332347	0.649511	-0.152708	0.0520964
ab0932	RS19	RS19_HUMAN	P39019	RPS19	11.9343	-0.157741	0.0824662	0.2637	-0.336121	0.0206382
ab0933	MIF	MIF_HUMAN	P14174	MIF	10.6138	0.15406	0.171611	0.439297	-0.0678404	0.37596
ab0934	NOS2	NOS2_HUMAN	P35228	NOS2	10.0665	-0.000753862	0.99132	0.997609	-0.137795	0.136287
ab0935	MCM5	MCM5_HUMAN	P33992	MCM5	9.34498	0.0582225	0.408055	0.719134	-0.0807301	0.197175
ab0937	LEUK	LEUK_HUMAN	P16150	SPN	11.1465	-0.163629	0.191175	0.46684	-0.410211	0.0829527
ab0938	GFRP	GFRP_HUMAN	P30047	GCHFR	14.2115	0.00582456	0.941784	0.984992	-0.151906	0.163555
ab0939	CNN2	CNN2_HUMAN	Q99439	CNN2	12.5968	0.0491332	0.242155	0.539524	-0.0336782	0.131945
ab0940	THTM	THTM_HUMAN	P25325	MPST	11.8492	-0.011807	0.898087	0.975697	-0.194109	0.170495
ab0941	PO5F1	PO5F1_HUMAN	Q01860	POU5F1	11.0017	0.0241152	0.82565	0.947372	-0.192357	0.240587
ab0943	DLX4	DLX4_HUMAN	Q92988	DLX4	9.03048	-0.0656768	0.307656	0.625274	-0.192687	0.0613329
ab0945	DYH17	DYH17_HUMAN	Q9UFH2	DNAH17	9.19977	-0.0469385	0.395087	0.712743	-0.155907	0.0620304
ab0946	MUC5B	MUC5B_HUMAN	Q9HC84	MUC5B	9.06033	-0.0532192	0.267603	0.574928	-0.147885	0.0414465
ab0947	MOT7	MOT7_HUMAN	O15403	SLC16A6	11.7857	0.119872	0.388253	0.708983	-0.154414	0.394158
ab0948	NPY4R	NPY4R_HUMAN	P50391	NPY4R	10.6915	-0.0417115	0.498293	0.788656	-0.163395	0.0799722
ab0949	ZBT22	ZBT22_HUMAN	O15209	ZBTB22	10.0102	-0.0121622	0.848775	0.959983	-0.13829	0.113965
ab0950	GMFG	GMFG_HUMAN	O60234	GMFG	11.4897	0.0244183	0.762128	0.930707	-0.135085	0.183922
ab0951	GPM6B	GPM6B_HUMAN	Q13491	GPM6B	9.83099	0.0357299	0.715251	0.911827	-0.157899	0.229358
ab0954	MOXD1	MOXD1_HUMAN	Q6UVY6	MOXD1	8.50431	-0.137226	0.265463	0.571607	-0.380226	0.105774
ab0955	DDAH2	DDAH2_HUMAN	O95865	DDAH2	9.94957	-0.0183261	0.818549	0.94581	-0.176285	0.139633
ab0956	BGH3	BGH3_HUMAN	Q15582	TGFBI	10.1068	0.628272	0.000698176	0.00587333	0.271549	0.984995
ab0957	IFM2	IFM2_HUMAN	Q01629	IFITM2	10.0519	0.701457	6.58152e-05	0.000867769	0.366668	1.03625
ab0958	RS15	RS15_HUMAN	P62841	RPS15	8.97217	-0.0820387	0.243484	0.539984	-0.220704	0.056626
ab0959	RL8	RL8_HUMAN	P62917	RPL8	10.461	0.0379812	0.701879	0.907399	-0.158178	0.23414
ab0960	RS2	RS2_HUMAN	P15880	RPS2	8.57338	-0.0196778	0.820908	0.94581	-0.191562	0.152206
ab0961	S29A1	S29A1_HUMAN	Q99808	SLC29A1	8.68505	-0.0167235	0.841809	0.957031	-0.18242	0.148973
ab0962	NUCL	NUCL_HUMAN	P19338	NCL	11.737	-0.177793	0.0042648	0.0263133	-0.298492	-0.0570936
ab0963	VATF	VATF_HUMAN	Q16864	ATP6V1F	11.7867	-0.171417	0.0093141	0.0496666	-0.29974	-0.0430949
ab0964	TCPH	TCPH_HUMAN	Q99832	CCT7	9.18045	-0.0427	0.761428	0.930707	-0.320779	0.235379
ab0965	RL10A	RL10A_HUMAN	P62906	RPL10A	14.2426	-0.344484	0.00637516	0.036416	-0.589914	-0.0990533
ab0966	EPHB3	EPHB3_HUMAN	P54753	EPHB3	9.48539	0.0249111	0.719045	0.914203	-0.111995	0.161817
ab0967	GPX4	GPX4_HUMAN	P36969	GPX4	9.46809	0.103407	0.0816461	0.261512	-0.0132119	0.220027
ab0968	EIF3B	EIF3B_HUMAN	P55884	EIF3B	11.4024	0.354834	0.0243463	0.106033	0.0468501	0.662819
ab0969	HMGA1	HMGA1_HUMAN	P17096	HMGA1	11.4073	0.388209	0.0282941	0.117791	0.0420682	0.734351
ab0970	TGFA	TGFA_HUMAN	P01135	TGFA	10.6075	0.00750301	0.920112	0.981827	-0.140442	0.155448
ab0971	CP2C8	CP2C8_HUMAN	P10632	CYP2C8	11.3283	0.139933	0.234956	0.532733	-0.0923044	0.37217
ab0975	BCL6	BCL6_HUMAN	P41182	BCL6	8.38884	-0.0580481	0.448509	0.75935	-0.209312	0.0932163
ab0976	BLNK	BLNK_HUMAN	Q8WV28	BLNK	10.7143	-0.0741259	0.213868	0.50252	-0.191637	0.043385
ab0977	EZH2	EZH2_HUMAN	Q15910	EZH2	9.9136	0.0443304	0.560945	0.834482	-0.10633	0.194991
ab0978	JAK2	JAK2_HUMAN	O60674	JAK2	10.2125	0.05365	0.313361	0.629669	-0.0513381	0.158638
ab0979	MYBA	MYBA_HUMAN	P10243	MYBL1	10.0603	-0.52993	4.23528e-05	0.00059948	-0.775979	-0.283881
ab0980	WIPF1	WIPF1_HUMAN	O43516	WIPF1	11.1554	0.324968	0.000503295	0.00459167	0.14542	0.504516
ab0981	MDM2	MDM2_HUMAN	Q00987	MDM2	8.87118	-0.228453	0.00529574	0.0314639	-0.387552	-0.0693545
ab0982	IKBA	IKBA_HUMAN	P25963	NFKBIA	8.94311	-0.139228	0.129455	0.361685	-0.31985	0.0413936
ab0983	PD1L1	PD1L1_HUMAN	Q9NZQ7	CD274	10.8418	-0.0410321	0.673974	0.896411	-0.233835	0.151771
ab0984	BCL2	BCL2_HUMAN	P10415	BCL2	10.1226	0.00401946	0.958397	0.987125	-0.148361	0.1564
ab0985	CCL3	CCL3_HUMAN	P10147	CCL3	10.2777	0.233432	0.0439673	0.167598	0.00642348	0.46044
ab0986	CCL17	CCL17_HUMAN	Q92583	CCL17	8.2643	0.0151508	0.943482	0.984992	-0.407484	0.437785
ab0987	CCR7	CCR7_HUMAN	P32248	CCR7	13.5221	0.0567899	0.508673	0.798213	-0.112969	0.226549
ab0988	CR2	CR2_HUMAN	P20023	CR2	10.3724	-0.124751	0.0611437	0.215571	-0.255434	0.00593278
ab0990	ENTP1	ENTP1_HUMAN	P49961	ENTPD1	11.1106	-0.0323031	0.606075	0.857864	-0.156107	0.0915009
ab0991	LEUK	LEUK_HUMAN	P16150	SPN	12.2883	-0.179544	0.0972324	0.296628	-0.392276	0.0331879
ab0992	CD44	CD44_HUMAN	P16070	CD44	8.77288	-0.0675165	0.279751	0.592154	-0.190712	0.0556788
ab0993	CD81	CD81_HUMAN	P60033	CD81	12.3952	-0.517109	7.8239e-08	2.73836e-06	-0.694874	-0.339344
ab0994	CEBPA	CEBPA_HUMAN	P49715	CEBPA	8.4933	0.0332613	0.700588	0.906955	-0.137742	0.204265
ab0995	CCN2	CCN2_HUMAN	P29279	CTGF	10.9105	-1.29035	9.03522e-06	0.000153919	-1.83905	-0.741648
ab0996	IL8	IL8_HUMAN	P10145	CXCL8	10.3609	1.54481	6.15715e-05	0.000817415	0.810634	2.27899
ab0997	SDF1	SDF1_HUMAN	P48061	CXCL12	7.16419	0.222437	0.0382308	0.149378	0.0122884	0.432585
ab0998	PPIA	PPIA_HUMAN	P62937	PPIA	9.88109	0.121669	0.00520779	0.0311335	0.037107	0.20623
ab0999	ETV6	ETV6_HUMAN	P41212	ETV6	8.35458	0.149675	0.0534893	0.193184	-0.00228921	0.301639
ab1000	FINC	FINC_HUMAN	P02751	FN1	10.7863	0.411197	0.000775887	0.00641023	0.1756	0.646795
ab1002	FOXP1	FOXP1_HUMAN	Q9H334	FOXP1	8.72873	0.0454219	0.420032	0.729749	-0.0658073	0.156651
ab1003	FUT8	FUT8_HUMAN	Q9BYC5	FUT8	9.0314	0.000758054	0.991516	0.997609	-0.140225	0.141741
ab1004	G3P	G3P_HUMAN	P04406	GAPDH	11.0764	-0.0204394	0.856781	0.963378	-0.244396	0.203517
ab1005	BGLR	BGLR_HUMAN	P08236	GUSB	13.9274	0.0503269	0.602446	0.855874	-0.140626	0.24128
ab1006	IL4	IL4_HUMAN	P05112	IL4	11.4173	-0.0237363	0.792118	0.940917	-0.201811	0.154339
ab1007	IL6	IL6_HUMAN	P05231	IL6	7.72105	-0.0452233	0.79915	0.941004	-0.396657	0.30621
ab1008	IL10	IL10_HUMAN	P22301	IL10	8.2127	0.157557	0.0263393	0.110948	0.0188839	0.296229
ab1009	IL16	IL16_HUMAN	Q14005	IL16	9.16234	-0.0498723	0.297714	0.614913	-0.144346	0.044601
ab1010	IRF4	IRF4_HUMAN	Q15306	IRF4	12.6153	-0.330849	0.000342216	0.00336105	-0.508133	-0.153565
ab1012	RBTN2	RBTN2_HUMAN	P25791	LMO2	9.73778	0.0180933	0.644272	0.882537	-0.0593624	0.095549
ab1013	IRAG2	IRAG2_HUMAN	Q12912	LRMP	9.12496	0.336367	2.71986e-05	0.000409042	0.184274	0.488461
ab1014	B2MG	B2MG_HUMAN	P61769	B2M	14.7589	-0.119916	0.183225	0.456285	-0.297369	0.0575375
ab1015	MYC	MYC_HUMAN	P01106	MYC	8.65201	0.0652207	0.454443	0.763517	-0.106984	0.237425
ab1016	NFKB1	NFKB1_HUMAN	P19838	NFKB1	8.22678	0.018835	0.884086	0.969944	-0.236643	0.274313
ab1018	P53	P53_HUMAN	P04637	TP53	13.0911	0.0776048	0.528373	0.815177	-0.165588	0.320798
ab1019	PHAG1	PHAG1_HUMAN	Q9NWQ8	PAG1	8.27665	-0.124077	0.514424	0.803787	-0.500071	0.251916
ab1020	PD1L2	PD1L2_HUMAN	Q9BQ51	PDCD1LG2	10.8562	0.0182541	0.760779	0.930707	-0.100291	0.136799
ab1021	P85A	P85A_HUMAN	P27986	PIK3R1	10.5319	-0.00453858	0.936169	0.984992	-0.116611	0.107534
ab1022	PIM2	PIM2_HUMAN	Q9P1W9	PIM2	9.39733	0.159515	0.0963256	0.295737	-0.0289662	0.347996
ab1023	MTF2	MTF2_HUMAN	Q9Y483	MTF2	9.83579	0.0588621	0.517358	0.807061	-0.120763	0.238487
ab1024	PTEN	PTEN_HUMAN	P60484	PTEN	13.4286	-0.0148752	0.853091	0.962602	-0.173725	0.143974
ab1025	SPI1	SPI1_HUMAN	P17947	SPI1	9.27225	-0.132781	0.579978	0.842609	-0.606932	0.34137
ab1026	SPRC	SPRC_HUMAN	P09486	SPARC	10.7963	-0.272318	8.81975e-05	0.0010814	-0.404783	-0.139853
ab1027	S10A6	S10A6_HUMAN	P06703	S100A6	8.74055	0.0315598	0.787075	0.938529	-0.199467	0.262586
ab1028	TNR9	TNR9_HUMAN	Q07011	TNFRSF9	10.4214	-0.0747271	0.276107	0.587949	-0.210044	0.0605893
ab1029	NEP	NEP_HUMAN	P08473	MME	9.05618	0.0106674	0.919885	0.981827	-0.199073	0.220408
ab1030	MYD88	MYD88_HUMAN	Q99836	MYD88	8.6915	-0.0164087	0.867286	0.967915	-0.210584	0.177766
ab1031	CAR11	CAR11_HUMAN	Q9BXL7	CARD11	8.57862	0.0907642	0.175106	0.443525	-0.0410442	0.222573
ab1032	ING1	ING1_HUMAN	Q9UK53	ING1	14.1542	0.0773335	0.473513	0.772091	-0.135779	0.290446
ab1033	SLAF1	SLAF1_HUMAN	Q13291	SLAMF1	8.3721	0.126357	0.0543563	0.194853	-0.00240494	0.255119
ab1034	SPA9	SPA9_HUMAN	Q86WD7	SERPINA9	13.6618	-0.0193256	0.796166	0.940917	-0.167257	0.128606
ab1035	PGK1	PGK1_HUMAN	P00558	PGK1	9.45086	0.299469	0.000120827	0.00139277	0.150687	0.448251
ab1037	NEK6	NEK6_HUMAN	Q9HC98	NEK6	9.27747	-0.0568671	0.465897	0.768511	-0.210908	0.097174
ab1038	PTN1	PTN1_HUMAN	P18031	PTPN1	10.1885	-0.0736778	0.45239	0.761898	-0.267327	0.119971
ab1039	CCND2	CCND2_HUMAN	P30279	CCND2	10.3117	-0.216224	0.000272948	0.00279481	-0.330105	-0.102343
ab1040	BMF	BMF_HUMAN	Q96LC9	BMF	8.56175	0.0773031	0.217112	0.507603	-0.0461201	0.200726
ab1041	SLIP	SLIP_HUMAN	Q68CJ6	NUGGC	11.5828	0.511042	3.42975e-05	0.000498846	0.276772	0.745312
ab1042	STAT3	STAT3_HUMAN	P40763	STAT3	14.7706	-0.0839392	0.205181	0.48934	-0.214475	0.0465969
ab1043	CDN1A	CDN1A_HUMAN	P38936	CDKN1A	13.7126	-0.503431	2.40543e-07	6.52176e-06	-0.684355	-0.322506
ab1044	TIE2	TIE2_HUMAN	Q02763	TEK	9.66155	0.0151352	0.739147	0.917979	-0.0747313	0.105002
ab1045	SOCS1	SOCS1_HUMAN	O15524	SOCS1	8.55804	-0.0354542	0.667888	0.8947	-0.198804	0.127895
ab1046	PIM1	PIM1_HUMAN	P11309	PIM1	8.64648	-0.03756	0.805503	0.94232	-0.339183	0.264063
ab1047	RAG2	RAG2_HUMAN	P55895	RAG2	13.7316	-0.527195	3.33221e-12	8.01814e-10	-0.660387	-0.394003
ab1048	IP3KB	IP3KB_HUMAN	P27987	ITPKB	9.92172	-0.118473	0.0275643	0.115351	-0.223605	-0.0133407
ab1049	DEND3	DEND3_HUMAN	A2RUS2	DENND3	9.83678	-0.0767521	0.123193	0.350808	-0.174674	0.0211699
ab1051	CCD50	CCD50_HUMAN	Q8IVM0	CCDC50	13.0872	-0.214633	0.000902287	0.0072371	-0.339243	-0.0900226
ab1052	3BP5	3BP5_HUMAN	O60239	SH3BP5	8.46657	-0.132448	0.100539	0.304304	-0.290944	0.0260479
ab1053	CSF2	CSF2_HUMAN	P04141	CSF2	8.8774	0.0256879	0.636829	0.880672	-0.081854	0.13323
ab1054	PAX5	PAX5_HUMAN	Q02548	PAX5	8.64484	0.0574754	0.677081	0.896411	-0.215352	0.330302
ab1055	FGF1	FGF1_HUMAN	P05230	FGF1	9.8003	-0.013643	0.919205	0.981827	-0.279626	0.25234
ab1056	KLK11	KLK11_HUMAN	Q9UBX7	KLK11	8.63919	0.0624876	0.705069	0.90809	-0.263906	0.388881
ab1057	TIMP1	TIMP1_HUMAN	P01033	TIMP1	10.6029	0.217952	0.0368196	0.144944	0.0135889	0.422315
ab1058	BRAF	BRAF_HUMAN	P15056	BRAF	10.0288	-0.0491774	0.300108	0.618451	-0.142799	0.0444445
ab1061	MMP14	MMP14_HUMAN	P50281	MMP14	9.98818	0.14211	0.0753218	0.24617	-0.0147486	0.29897
ab1062	S100P	S100P_HUMAN	P25815	S100P	12.2325	0.114055	0.311992	0.629544	-0.108506	0.336615
ab1063	IFI6	IFI6_HUMAN	P09912	IFI6	9.89777	0.0474141	0.316915	0.632844	-0.046058	0.140886
ab1064	BCL3	BCL3_HUMAN	P20749	BCL3	10.7689	-0.0210264	0.716225	0.911861	-0.135383	0.09333
ab1065	IFI27	IFI27_HUMAN	P40305	IFI27	9.76651	0.258923	0.187738	0.461363	-0.12822	0.646066
ab1066	TOP2A	TOP2A_HUMAN	P11388	TOP2A	8.37873	-0.106417	0.305153	0.623587	-0.311146	0.0983115
ab1067	MYBB	MYBB_HUMAN	P10244	MYBL2	9.36223	0.042567	0.472526	0.772091	-0.0744752	0.159609
ab1068	DMB	DMB_HUMAN	P28068	HLA-DMB	10.4454	0.268373	0.0182604	0.084702	0.0464207	0.490325
ab1070	MPIP2	MPIP2_HUMAN	P30305	CDC25B	12.1798	-0.119858	0.212597	0.50051	-0.309337	0.0696208
ab1071	AURKB	AURKB_HUMAN	Q96GD4	AURKB	8.89542	-0.0277118	0.666159	0.893074	-0.154685	0.0992618
ab1072	PLK1	PLK1_HUMAN	P53350	PLK1	9.0442	-0.0284307	0.838298	0.954866	-0.303921	0.24706
ab1073	GSTM3	GSTM3_HUMAN	P21266	GSTM3	10.2225	-0.056443	0.259679	0.565386	-0.155181	0.0422954
ab1074	GBRB1	GBRB1_HUMAN	P18505	GABRB1	8.86959	0.0299565	0.713036	0.909605	-0.131074	0.190987
ab1075	TMOD3	TMOD3_HUMAN	Q9NYL9	TMOD3	9.4855	0.107407	0.16388	0.428046	-0.0444834	0.259297
ab1076	HPRT	HPRT_HUMAN	P00492	HPRT1	8.26008	0.030634	0.702418	0.907486	-0.12788	0.189148
ab1077	MARK4	MARK4_HUMAN	Q96L34	MARK4	9.44118	-0.0691707	0.313877	0.629891	-0.204677	0.0663351
ab1078	TPM2	TPM2_HUMAN	P07951	TPM2	9.03636	-0.116661	0.218771	0.508108	-0.303601	0.0702791
ab1079	FPR1	FPR1_HUMAN	P21462	FPR1	10.9077	-0.00228643	0.982565	0.99497	-0.209201	0.204628
ab1080	VDR	VDR_HUMAN	P11473	VDR	9.22403	0.0155557	0.783192	0.938529	-0.0962253	0.127337
ab1081	HMGA1	HMGA1_HUMAN	P17096	HMGA1	8.5386	0.144755	0.0329923	0.134271	0.0119111	0.277598
ab1082	LYAM2	LYAM2_HUMAN	P16581	SELE	9.71435	0.0421389	0.349893	0.669036	-0.0468272	0.131105
ab1083	TNFB	TNFB_HUMAN	P01374	LTA	7.84051	0.0441947	0.733925	0.917979	-0.212865	0.301254
ab1085	A4	A4_HUMAN	P05067	APP	11.461	-0.105638	0.0532169	0.192561	-0.212767	0.00149105
ab1086	TNF13	TNF13_HUMAN	O75888	TNFSF13	8.91061	0.00768114	0.898306	0.975697	-0.111174	0.126536
ab1087	MUC1	MUC1_HUMAN	P15941	MUC1	12.014	-0.275458	0.000649257	0.00560457	-0.430898	-0.120018
ab1088	IL12A	IL12A_HUMAN	P29459	IL12A	9.33877	-0.0310588	0.56352	0.835728	-0.137313	0.0751955
ab1089	IFNG	IFNG_HUMAN	P01579	IFNG	9.03982	-0.0534353	0.497543	0.788289	-0.209048	0.102178
ab1090	VCAM1	VCAM1_HUMAN	P19320	VCAM1	9.43167	0.00325043	0.943144	0.984992	-0.0868809	0.0933818
ab1091	GSTP1	GSTP1_HUMAN	P09211	GSTP1	10.764	-0.100211	0.125688	0.356331	-0.228922	0.0284997
ab1092	BRCA1	BRCA1_HUMAN	P38398	BRCA1	9.30292	0.0497897	0.708582	0.908136	-0.213568	0.313148
ab1093	DAPK1	DAPK1_HUMAN	P53355	DAPK1	14.1603	-0.585697	1.85869e-05	0.000295701	-0.844791	-0.326603
ab1094	DKK1	DKK1_HUMAN	O94907	DKK1	9.65609	0.0697988	0.228716	0.521657	-0.0444932	0.184091
ab1095	TIMP3	TIMP3_HUMAN	P35625	TIMP3	9.19643	0.0152872	0.793856	0.940917	-0.100391	0.130965
ab1096	CASP3	CASP3_HUMAN	P42574	CASP3	12.8491	-0.0422039	0.352103	0.672159	-0.131719	0.0473109
ab1097	CASP8	CASP8_HUMAN	Q14790	CASP8	10.0698	-0.0982645	0.162487	0.424982	-0.236763	0.0402335
ab1098	CASP3	CASP3_HUMAN	P42574	CASP3	11.1279	0.546024	7.47735e-07	1.71356e-05	0.340124	0.751923
ab1099	CASP9	CASP9_HUMAN	P55211	CASP9	9.5177	-0.00060167	0.993691	0.99797	-0.151087	0.149884
ab1100	CFLAR	CFLAR_HUMAN	O15519	CFLAR	8.84996	0.102012	0.345307	0.666016	-0.111315	0.315338
ab1101	CFLAR	CFLAR_HUMAN	O15519	CFLAR	10.645	-0.0271131	0.822076	0.945846	-0.265525	0.211299
ab1102	ACTB	ACTB_HUMAN	P60709	ACTB	13.4745	0.0900777	0.231222	0.526125	-0.0582207	0.238376
ab1103	ACTN1	ACTN1_HUMAN	P12814	ACTN1	9.18745	0.0834953	0.382033	0.704879	-0.105062	0.272052
ab1104	NFAC4	NFAC4_HUMAN	Q14934	NFATC4	8.64662	0.0513122	0.487012	0.778066	-0.0945179	0.197142
ab1105	YBOX1	YBOX1_HUMAN	P67809	YBX1	11.4231	-0.0364021	0.525455	0.815039	-0.149672	0.0768681
ab1106	AKT3	AKT3_HUMAN	Q9Y243	AKT3	12.6752	0.048119	0.739629	0.917979	-0.238139	0.334377
ab1107	JUN	JUN_HUMAN	P05412	JUN	9.42065	-0.0375314	0.71949	0.914203	-0.244138	0.169075
ab1108	LEG4	LEG4_HUMAN	P56470	LGALS4	13.1777	-0.0481186	0.490312	0.780688	-0.185917	0.0896796
ab1109	ETS1	ETS1_HUMAN	P14921	ETS1	8.80698	0.226206	0.000284238	0.00288732	0.106703	0.345708
ab1110	5NTD	5NTD_HUMAN	P21589	NT5E	11.9616	0.0158743	0.770803	0.932619	-0.0918652	0.123614
ab1111	ENTP1	ENTP1_HUMAN	P49961	ENTPD1	11.0961	-0.0652833	0.26108	0.565386	-0.179824	0.0492579
ab1112	AA2AR	AA2AR_HUMAN	P29274	ADORA2A	13.7924	0.0509347	0.575865	0.840598	-0.12899	0.230859
ab1113	cyclic AMP				9.77505	-0.126097	0.344672	0.666016	-0.389442	0.137248
ab1114	CREB1	CREB1_HUMAN	P16220	CREB1	10.3909	-0.0532032	0.786188	0.938529	-0.441008	0.334602
ab1115	IL2	IL2_HUMAN	P60568	IL2	15.0545	0.0469657	0.517162	0.807061	-0.0962885	0.19022
ab1116	UBP4	UBP4_HUMAN	Q13107	USP4	10.6796	-0.0647553	0.258827	0.56426	-0.177831	0.0483204
ab1117	CTLA4	CTLA4_HUMAN	P16410	CTLA4	10.5402	-0.124629	0.0148485	0.0719985	-0.22441	-0.0248477
ab1118	DDB1	DDB1_HUMAN	Q16531	DDB1	8.90174	-0.214994	0.000997021	0.00786584	-0.34093	-0.0890577
ab1119	DDB2	DDB2_HUMAN	Q92466	DDB2	9.98281	-0.246386	1.06736e-08	4.66971e-07	-0.325179	-0.167594
ab1120	ATM	ATM_HUMAN	Q13315	ATM	10.4276	0.261215	0.157469	0.415243	-0.102516	0.624946
ab1121	NBN	NBN_HUMAN	O60934	NBN	12.1592	-0.160535	0.00375851	0.0237998	-0.267961	-0.0531093
ab1122	XRCC1	XRCC1_HUMAN	P18887	XRCC1	13.3587	-0.352315	2.73868e-08	1.09832e-06	-0.468792	-0.235838
ab1123	CHK2	CHK2_HUMAN	O96017	CHEK2	11.4733	0.20141	0.110235	0.32152	-0.0465025	0.449323
ab1124	PRKDC	PRKDC_HUMAN	P78527	PRKDC	10.8712	0.0698777	0.220727	0.510083	-0.0425751	0.182331
ab1125	PARP1	PARP1_HUMAN	P09874	PARP1	9.98258	-0.327041	0.0370596	0.145591	-0.634089	-0.0199925
ab1126	ATR	ATR_HUMAN	Q13535	ATR	8.90607	0.0536823	0.596837	0.853672	-0.146891	0.254255
ab1127	SP1	SP1_HUMAN	P08047	SP1	9.65092	-0.0113886	0.864514	0.966428	-0.143374	0.120597
ab1128	DNMT1	DNMT1_HUMAN	P26358	DNMT1	8.76227	-0.0636269	0.314454	0.629891	-0.188422	0.061168
ab1129	S100B	S100B_HUMAN	P04271	S100B	11.0826	0.194293	0.0176706	0.0823629	0.0344518	0.354134
ab1130	CD276	CD276_HUMAN	Q5ZPR3	CD276	11.5472	0.0129701	0.8849	0.969944	-0.164209	0.19015
ab1131	VTCN1	VTCN1_HUMAN	Q7Z7D3	VTCN1	8.72963	-0.0019861	0.973843	0.994509	-0.121777	0.117805
ab1133	I23O1	I23O1_HUMAN	P14902	IDO1	9.65958	0.126734	0.119442	0.342661	-0.033317	0.286786
ab1134	KI2L2	KI2L2_HUMAN	P43627	KIR2DL2	8.61355	0.0770734	0.395106	0.712743	-0.101862	0.256009
ab1135	HAVR2	HAVR2_HUMAN	Q8TDQ0	HAVCR2	9.28275	0.0303247	0.783765	0.938529	-0.188176	0.248826
ab1136	VISTA	VISTA_HUMAN	Q9H7M9	VSIR	9.45578	0.369486	5.22384e-05	0.000718278	0.195694	0.543278
ab1138	TNR18	TNR18_HUMAN	Q9Y5U5	TNFRSF18	9.88641	0.00916434	0.828926	0.948917	-0.0747011	0.0930297
ab1139	ICOS	ICOS_HUMAN	Q9Y6W8	ICOS	7.8136	0.0820652	0.572031	0.839939	-0.204935	0.369065
ab1140	RASK	RASK_HUMAN	P01116	KRAS	11.7121	0.376338	0.00010906	0.00127236	0.190662	0.562013
ab1141	P2RX1	P2RX1_HUMAN	P51575	P2RX1	8.77675	-0.0177044	0.750227	0.924576	-0.127663	0.0922546
ab1143	P2RY1	P2RY1_HUMAN	P47900	P2RY1	9.04803	-0.150056	0.00809682	0.0442795	-0.260298	-0.0398129
ab1145	FABPI	FABPI_HUMAN	P12104	FABP2	11.7079	0.0495519	0.546379	0.831225	-0.11277	0.211874
ab1146	BECN1	BECN1_HUMAN	Q14457	BECN1	12.9001	0.100177	0.0248222	0.107058	0.0129307	0.187422
ab1147	ESM1	ESM1_HUMAN	Q9NQ30	ESM1	9.30514	0.0199511	0.872248	0.968207	-0.225398	0.2653
ab1148	JAK1	JAK1_HUMAN	P23458	JAK1	13.1591	-0.0462252	0.448059	0.759256	-0.166561	0.0741109
ab1149	JAK3	JAK3_HUMAN	P52333	JAK3	11.9174	-0.0550478	0.446915	0.759256	-0.19799	0.087894
ab1150	STA5A	STA5A_HUMAN	P42229	STAT5A	11.7925	0.219394	0.161602	0.424032	-0.0891715	0.527959
ab1151	STAT1	STAT1_HUMAN	P42224	STAT1	11.5805	-0.181747	0.000759274	0.0063548	-0.285686	-0.0778089
ab1152	STAT4	STAT4_HUMAN	Q14765	STAT4	9.0444	-0.0442088	0.469038	0.770587	-0.164811	0.0763935
ab1153	MTOR	MTOR_HUMAN	P42345	MTOR	13.5193	-0.259409	8.65057e-05	0.00107502	-0.385434	-0.133384
ab1154	CP2D6	CP2D6_HUMAN	P10635	CYP2D6	8.87356	-0.0368456	0.57698	0.840598	-0.167383	0.0936917
ab1156	CP24A	CP24A_HUMAN	Q07973	CYP24A1	9.7327	0.0587193	0.310531	0.628345	-0.0555156	0.172954
ab1157	CDN2A	CDN2A_HUMAN	P42771	CDKN2A	8.7182	0.118903	0.208614	0.49456	-0.0674206	0.305227
ab1158	CLD1	CLD1_HUMAN	O95832	CLDN1	8.76297	0.0983554	0.406778	0.719134	-0.135738	0.332449
ab1159	CLD3	CLD3_HUMAN	O15551	CLDN3	13.9102	0.0549313	0.456193	0.763712	-0.0906712	0.200534
ab1160	EGF	EGF_HUMAN	P01133	EGF	9.19716	-0.0893549	0.0630713	0.217732	-0.183664	0.00495405
ab1161	MMP9	MMP9_HUMAN	P14780	MMP9	12.6695	1.21669	1.52126e-10	1.83026e-08	0.87615	1.55722
ab1162	SOX9	SOX9_HUMAN	P48436	SOX9	9.30662	0.202026	0.00249276	0.0169561	0.0727176	0.331334
ab1163	TSN8	TSN8_HUMAN	P19075	TSPAN8	10.1997	0.100554	0.377575	0.70307	-0.124405	0.325513
ab1164	VIME	VIME_HUMAN	P08670	VIM	13.244	-0.316815	0.00784856	0.0431671	-0.548621	-0.0850084
ab1165	VTNC	VTNC_HUMAN	P04004	VTN	9.57527	0.158593	0.0103367	0.0537788	0.0381541	0.279033
ab1166	CXL13	CXL13_HUMAN	O43927	CXCL13	8.52401	0.230007	0.104955	0.310828	-0.0488363	0.508851
ab1167	CXL16	CXL16_HUMAN	Q9H2A7	CXCL16	9.16514	-0.0405005	0.650413	0.882664	-0.217152	0.136151
ab1169	OCLN	OCLN_HUMAN	Q16625	OCLN	10.1655	-0.227581	0.0435892	0.166487	-0.448495	-0.00666666
ab1170	TSP3	TSP3_HUMAN	P49746	THBS3	9.52159	-0.0811649	0.352316	0.672159	-0.253393	0.091063
ab1171	TNFL8	TNFL8_HUMAN	P32971	TNFSF8	8.41492	0.0776309	0.401565	0.715091	-0.105092	0.260354
ab1172	CATB	CATB_HUMAN	P07858	CTSB	13.1149	-0.241198	0.0621034	0.215793	-0.494816	0.0124203
ab1173	FOS	FOS_HUMAN	P01100	FOS	9.02947	-0.254127	0.00139361	0.0105204	-0.407654	-0.1006
ab1174	PHB	PHB_HUMAN	P35232	PHB	9.42334	-0.166081	0.00979869	0.051678	-0.291276	-0.0408867
ab1175	RB	RB_HUMAN	P06400	RB1	10.2393	0.588704	0.00457963	0.0278101	0.185728	0.99168
ab1176	SOS2	SOS2_HUMAN	Q07890	SOS2	8.7109	0.0705926	0.486801	0.778066	-0.129935	0.27112
ab1177	UROK	UROK_HUMAN	P00749	PLAU	9.05598	0.437145	7.67112e-06	0.000133035	0.252853	0.621438
ab1178	VEGFC	VEGFC_HUMAN	P49767	VEGFC	11.1243	0.0747303	0.347476	0.667869	-0.0822523	0.231713
ab1179	TF	TF_HUMAN	P13726	F3	12.1081	0.0668548	0.596758	0.853672	-0.182881	0.316591
ab1180	MPIP3	MPIP3_HUMAN	P30307	CDC25C	9.41041	-0.0519746	0.75861	0.930707	-0.386375	0.282426
ab1181	KLK3	KLK3_HUMAN	P07288	KLK3	11.5514	0.228916	0.223763	0.514629	-0.141918	0.59975
ab1183	CTNB1	CTNB1_HUMAN	P35222	CTNNB1	11.9823	-0.0670949	0.560098	0.834482	-0.294629	0.160439
ab1184	CAMP	CAMP_HUMAN	P49913	CAMP	12.4751	2.04987	6.78691e-15	4.35494e-12	1.60088	2.49886
ab1185	CP27B	CP27B_HUMAN	O15528	CYP27B1	10.1176	0.00970181	0.860506	0.964024	-0.0994721	0.118876
ab1186	CDC5L	CDC5L_HUMAN	Q99459	CDC5L	12.544	0.073765	0.186348	0.46108	-0.0361791	0.183709
ab1187	CTNA1	CTNA1_HUMAN	P35221	CTNNA1	9.01717	0.0331022	0.705244	0.90809	-0.139909	0.206113
ab1188	ZKSC1	ZKSC1_HUMAN	P17029	ZKSCAN1	8.12016	0.0299487	0.87437	0.968207	-0.344625	0.404522
ab1189	MLH3	MLH3_HUMAN	Q9UHC1	MLH3	9.33264	-0.127092	0.122863	0.350386	-0.289094	0.0349103
ab1190	APBA1	APBA1_HUMAN	Q02410	APBA1	8.7675	-0.109433	0.22935	0.522484	-0.288869	0.0700038
ab1191	MED27	MED27_HUMAN	Q6P2C8	MED27	10.2351	0.0127281	0.828997	0.948917	-0.1038	0.129256
ab1192	SPS1	SPS1_HUMAN	P49903	SEPHS1	9.85418	0.20973	0.0248597	0.107058	0.0270234	0.392437
ab1193	CING	CING_HUMAN	Q9P2M7	CGN	9.3272	-0.0500721	0.419787	0.729749	-0.172624	0.0724795
ab1194	HPT	HPT_HUMAN	P00738	HP	13.873	0.141801	0.170437	0.437454	-0.0618775	0.345479
ab1195	PRAF3	PRAF3_HUMAN	O75915	ARL6IP5	12.3347	-0.195111	0.0021468	0.0149732	-0.318087	-0.0721359
ab1196	CISY	CISY_HUMAN	O75390	CS	9.24365	0.120312	0.137518	0.378716	-0.039079	0.279703
ab1197	ZO2	ZO2_HUMAN	Q9UDY2	TJP2	10.8671	-0.130888	0.0444096	0.168616	-0.258445	-0.0033308
ab1198	LMNB1	LMNB1_HUMAN	P20700	LMNB1	8.62073	-0.00869983	0.952207	0.986237	-0.295754	0.278354
ab1199	FILA	FILA_HUMAN	P20930	FLG	9.33881	-0.194916	0.00231044	0.0158843	-0.318696	-0.071137
ab1200	TSN6	TSN6_HUMAN	O43657	TSPAN6	9.65319	-0.175361	0.041434	0.160058	-0.343787	-0.00693564
ab1202	EF1G	EF1G_HUMAN	P26641	EEF1G	9.02394	0.0317371	0.566365	0.836083	-0.0776357	0.14111
ab1204	CATD	CATD_HUMAN	P07339	CTSD	9.04783	0.0310339	0.645713	0.882537	-0.1024	0.164468
ab1205	CATL1	CATL1_HUMAN	P07711	CTSL	10.0329	0.291175	0.00256275	0.0172493	0.104266	0.478085
ab1208	IRF4	IRF4_HUMAN	Q15306	IRF4	8.4955	0.149428	0.0804784	0.259499	-0.0184363	0.317293
ab1209	CFAB_Ba [26-259]		P00751	CFB	8.75771	0.0562934	0.58699	0.850871	-0.148511	0.261098
ab1210	CFAB_Bb [260-764]		P00751	CFB	10.2714	0.229635	0.00835039	0.0452309	0.0602373	0.399033
ab1211	inactivated C3b		P01024	C3	10.1928	0.354393	8.21419e-05	0.00106123	0.182808	0.525979
ab1212	IL34	IL34_HUMAN	Q6ZMJ4	IL34	11.2458	-0.0412929	0.656771	0.885948	-0.224976	0.14239
ab1214	IL33	IL33_HUMAN	O95760	IL33	8.92947	0.040909	0.552292	0.833077	-0.0951031	0.176921
ab1215	HMGB1	HMGB1_HUMAN	P09429	HMGB1	13.1172	-0.287636	0.00150598	0.0112008	-0.462695	-0.112577
ab1216	CO2	CO2_HUMAN	P06681	C2	12.2777	0.181259	0.0260533	0.110712	0.0220361	0.340482
ab1217	CFAB	CFAB_HUMAN	P00751	CFB	14.3728	0.179389	0.0332437	0.134524	0.0145202	0.344258
ab1218	C3a anaphylatoxin		P01024	C3	15.6172	-0.0353707	0.782585	0.938529	-0.28881	0.218069
ab1219	CFAD	CFAD_HUMAN	P00746	CFD	11.8722	0.292043	0.0262475	0.110948	0.0351634	0.548923
ab1221	IL19	IL19_HUMAN	Q9UHD0	IL19	9.36313	-0.153242	0.0567738	0.201688	-0.31098	0.00449579
ab1222	TNF10	TNF10_HUMAN	P50591	TNFSF10	8.3159	0.129059	0.383587	0.705258	-0.163351	0.421468
ab1225	2A5D	2A5D_HUMAN	Q14738	PPP2R5D	13.603	-0.342703	3.17093e-08	1.22081e-06	-0.456606	-0.228799
ab1226	ANXA1	ANXA1_HUMAN	P04083	ANXA1	9.97772	0.429956	2.4216e-05	0.000372926	0.236856	0.623057
ab1227	APC	APC_HUMAN	P25054	APC	9.12999	-0.17498	0.000687994	0.00583431	-0.274206	-0.0757532
ab1228	B2CL2	B2CL2_HUMAN	Q92843	BCL2L2	9.5945	-0.0090026	0.890959	0.972828	-0.138865	0.12086
ab1229	BID	BID_HUMAN	P55957	BID	8.65192	0.0398225	0.729467	0.917194	-0.187835	0.26748
ab1230	CAD13	CAD13_HUMAN	P55290	CDH13	9.48019	-0.277041	0.009956	0.0523642	-0.486339	-0.0677439
ab1231	CADH5	CADH5_HUMAN	P33151	CDH5	9.08016	-0.0192439	0.815951	0.945069	-0.182729	0.144242
ab1232	CADM1	CADM1_HUMAN	Q9BY67	CADM1	9.05095	0.0734512	0.388718	0.708983	-0.0947818	0.241684
ab1233	CCNB1	CCNB1_HUMAN	P14635	CCNB1	9.11597	-0.312537	0.0025719	0.0172505	-0.513233	-0.11184
ab1234	CD28	CD28_HUMAN	P10747	CD28	8.48312	-0.0655765	0.484124	0.776615	-0.250713	0.11956
ab1235	CD302	CD302_HUMAN	Q8IX05	CD302	10.8801	0.101231	0.309218	0.626573	-0.0951712	0.297632
ab1236	CDK4	CDK4_HUMAN	P11802	CDK4	9.04634	-0.00395398	0.95344	0.986237	-0.137876	0.129968
ab1237	CH60	CH60_HUMAN	P10809	HSPD1	12.7071	-0.33043	8.51127e-05	0.00107502	-0.490787	-0.170074
ab1238	CNN2	CNN2_HUMAN	Q99439	CNN2	9.70711	-0.0156904	0.73722	0.917979	-0.108144	0.0767629
ab1239	CP1B1	CP1B1_HUMAN	Q16678	CYP1B1	9.91354	0.00334409	0.956218	0.987125	-0.117117	0.123805
ab1240	CYTA	CYTA_HUMAN	P01040	CSTA	8.29663	0.0399476	0.690446	0.902927	-0.15835	0.238245
ab1241	CYTB	CYTB_HUMAN	P04080	CSTB	12.3369	0.10601	0.260558	0.565386	-0.0797827	0.291803
ab1242	DLX4	DLX4_HUMAN	Q92988	DLX4	9.08255	0.140187	0.268478	0.575303	-0.109635	0.390009
ab1243	EDN1	EDN1_HUMAN	P05305	EDN1	12.8647	-0.157416	0.161683	0.424032	-0.378857	0.0640243
ab1244	EIF3B	EIF3B_HUMAN	P55884	EIF3B	12.2553	-0.2194	0.00659662	0.037239	-0.376385	-0.0624145
ab1245	EIF3I	EIF3I_HUMAN	Q13347	EIF3I	11.1755	0.0789305	0.269345	0.576099	-0.0619852	0.219846
ab1246	FABP5	FABP5_HUMAN	Q01469	FABP5	10.7713	-0.377851	0.00152399	0.0112834	-0.608078	-0.147624
ab1247	FABPL	FABPL_HUMAN	P07148	FABP1	10.2549	-0.11698	0.385755	0.706544	-0.383238	0.149278
ab1248	FAF1	FAF1_HUMAN	Q9UNN5	FAF1	13.2731	0.0208242	0.763553	0.930707	-0.116048	0.157696
ab1249	FRAT1	FRAT1_HUMAN	Q92837	FRAT1	10.6676	-0.00959969	0.893092	0.973501	-0.150856	0.131657
ab1250	G6PT1	G6PT1_HUMAN	O43826	SLC37A4	9.72902	0.157023	0.0754614	0.246209	-0.0163805	0.330427
ab1252	GSTM1	GSTM1_HUMAN	P09488	GSTM1	9.94998	-0.0364316	0.568255	0.836949	-0.162598	0.0897346
ab1253	GSTM4	GSTM4_HUMAN	Q03013	GSTM4	13.3702	0.0794212	0.463688	0.767497	-0.13465	0.293492
ab1254	HMGN2	HMGN2_HUMAN	P05204	HMGN2	12.5456	0.148677	0.0159088	0.0763701	0.0283712	0.268983
ab1255	IFM2/3		Q01629	IFITM2	10.8105	-0.0765308	0.17949	0.449309	-0.188809	0.0357478
ab1256	IRF2	IRF2_HUMAN	P14316	IRF2	10.1559	-0.41318	9.27375e-08	3.07792e-06	-0.55615	-0.270211
ab1257	ITAE	ITAE_HUMAN	P38570	ITGAE	8.77001	-0.231775	0.00640372	0.0364709	-0.396998	-0.0665525
ab1258	ITB3	ITB3_HUMAN	P05106	ITGB3	11.2511	1.22367	3.74372e-11	5.14761e-09	0.894334	1.55301
ab1259	ITCH	ITCH_HUMAN	Q96J02	ITCH	10.1309	0.0709121	0.083874	0.266305	-0.00965016	0.151474
ab1261	MAGA4	MAGA4_HUMAN	P43358	MAGEA4	13.5136	0.0940018	0.604776	0.856654	-0.26497	0.452973
ab1262	MK03	MK03_HUMAN	P27361	MAPK3	8.66255	-0.168981	0.0216744	0.0965135	-0.312746	-0.0252161
ab1263	MK03	MK03_HUMAN	P27361	MAPK3	11.1582	-0.179504	0.0034127	0.0219714	-0.298338	-0.0606706
ab1264	MK14	MK14_HUMAN	Q16539	MAPK14	9.20942	0.00665078	0.919149	0.981827	-0.122922	0.136224
ab1265	MP2K4	MP2K4_HUMAN	P45985	MAP2K4	12.4924	-0.0431869	0.861935	0.964666	-0.534249	0.447875
ab1266	MRPP3	MRPP3_HUMAN	O15091	KIAA0391	9.50204	-0.247153	0.00108948	0.00842271	-0.393093	-0.101213
ab1268	MX2	MX2_HUMAN	P20592	MX2	9.53491	-0.147876	0.160359	0.421709	-0.355233	0.0594815
ab1269	NCOR1	NCOR1_HUMAN	O75376	NCOR1	9.65595	-0.124012	0.412032	0.723704	-0.422509	0.174485
ab1270	NDKA	NDKA_HUMAN	P15531	NME1	11.6724	-0.0634966	0.243256	0.539984	-0.170769	0.0437755
ab1271	NEDD4	NEDD4_HUMAN	P46934	NEDD4	8.68094	-0.0616684	0.385007	0.706544	-0.20181	0.0784736
ab1272	NOS2	NOS2_HUMAN	P35228	NOS2	9.24715	0.052655	0.498595	0.788656	-0.101062	0.206372
ab1273	PAX2	PAX2_HUMAN	Q02962	PAX2	8.81543	-0.140805	0.0123726	0.062677	-0.250512	-0.0310982
ab1274	PCH2	PCH2_HUMAN	Q15645	TRIP13	7.71576	-0.0893002	0.450017	0.760564	-0.32278	0.144179
ab1275	PO2F2	PO2F2_HUMAN	P09086	POU2F2	8.57528	-0.227021	0.0130777	0.0652193	-0.405347	-0.0486953
ab1276	PO5F1	PO5F1_HUMAN	Q01860	POU5F1	8.30385	-0.013839	0.911704	0.978481	-0.260639	0.232961
ab1277	PSMD4	PSMD4_HUMAN	P55036	PSMD4	12.6233	-0.0970245	0.0110169	0.0568567	-0.17137	-0.0226788
ab1278	PYR1	PYR1_HUMAN	P27708	CAD	8.50447	-0.112883	0.164849	0.429411	-0.272888	0.0471219
ab1279	RL10A	RL10A_HUMAN	P62906	RPL10A	13.4628	-0.00770499	0.915642	0.979772	-0.151553	0.136143
ab1280	RL18	RL18_HUMAN	Q07020	RPL18	10.5946	-0.00657712	0.949169	0.986237	-0.210605	0.197451
ab1281	RL29	RL29_HUMAN	P47914	RPL29	10.8158	-0.27374	0.000185165	0.0019693	-0.413863	-0.133617
ab1282	RL30	RL30_HUMAN	P62888	RPL30	8.6253	-0.142314	0.194618	0.47303	-0.358455	0.073826
ab1283	RL6	RL6_HUMAN	Q02878	RPL6	9.6891	0.221628	0.0169348	0.0795124	0.0405271	0.402729
ab1284	RL7	RL7_HUMAN	P18124	RPL7	14.8715	-0.278492	0.000145265	0.0016353	-0.418622	-0.138362
ab1285	RL8	RL8_HUMAN	P62917	RPL8	9.49029	0.321301	0.000946228	0.00755804	0.133973	0.50863
ab1286	RS15	RS15_HUMAN	P62841	RPS15	10.1034	0.0466296	0.465691	0.768511	-0.0796219	0.172881
ab1287	RS19	RS19_HUMAN	P39019	RPS19	9.2154	-0.152945	0.283785	0.596433	-0.434381	0.128491
ab1288	RS2	RS2_HUMAN	P15880	RPS2	12.9012	0.149374	0.0375892	0.147371	0.00873229	0.290016
ab1289	RS5	RS5_HUMAN	P46782	RPS5	9.40698	-0.0543577	0.385154	0.706544	-0.177924	0.069209
ab1290	RUNX3	RUNX3_HUMAN	Q13761	RUNX3	11.564	0.0648882	0.488205	0.77862	-0.120032	0.249808
ab1291	S10A2	S10A2_HUMAN	P29034	S100A2	9.34969	0.575182	0.000160252	0.00174285	0.283766	0.866599
ab1292	SAMP	SAMP_HUMAN	P02743	APCS	8.27859	-0.0859917	0.407016	0.719134	-0.290762	0.118779
ab1293	SERC	SERC_HUMAN	Q9Y617	PSAT1	13.7641	-0.217486	0.00401544	0.0251782	-0.364116	-0.0708564
ab1294	SFRP1	SFRP1_HUMAN	Q8N474	SFRP1	9.54182	-0.663755	8.33772e-09	3.91466e-07	-0.87423	-0.45328
ab1295	SFRP3	SFRP3_HUMAN	Q92765	FRZB	10.3112	0.0243443	0.897699	0.975697	-0.350102	0.398791
ab1296	STK19	STK19_HUMAN	P49842	STK19	12.9259	-0.39243	2.33725e-05	0.000362839	-0.568316	-0.216544
ab1297	TNAP3	TNAP3_HUMAN	P21580	TNFAIP3	9.35915	-0.0729018	0.617837	0.868129	-0.361704	0.2159
ab1298	TOP1	TOP1_HUMAN	P11387	TOP1	9.75013	-0.0528798	0.575985	0.840598	-0.239734	0.133974
ab1299	TR10B	TR10B_HUMAN	O14763	TNFRSF10B	8.47902	0.0322079	0.645971	0.882537	-0.106382	0.170798
ab1300	TRFE	TRFE_HUMAN	P02787	TF	11.9893	0.183615	0.139573	0.382187	-0.0609236	0.428153
ab1301	UB2E1	UB2E1_HUMAN	P51965	UBE2E1	10.7569	-0.139588	0.052047	0.189508	-0.280435	0.00125938
ab1302	UB2E2	UB2E2_HUMAN	Q96LR5	UBE2E2	9.49912	0.312465	0.00178193	0.0128956	0.119161	0.505769
ab1303	UB2J1	UB2J1_HUMAN	Q9Y385	UBE2J1	13.7041	0.0325539	0.676491	0.896411	-0.121676	0.186783
ab1304	UB2L6	UB2L6_HUMAN	O14933	UBE2L6	9.42047	0.132124	0.0638231	0.219784	-0.00772858	0.271977
ab1305	UB2R1	UB2R1_HUMAN	P49427	CDC34	8.99545	-0.0642174	0.3548	0.674225	-0.201191	0.0727564
ab1306	UBE2C	UBE2C_HUMAN	O00762	UBE2C	9.28477	-0.0751987	0.323701	0.640416	-0.225549	0.0751512
ab1307	UBE2N	UBE2N_HUMAN	P61088	UBE2N	8.60108	0.0750922	0.509112	0.798213	-0.14961	0.299794
ab1309	ZBT22	ZBT22_HUMAN	O15209	ZBTB22	11.9231	-0.284297	0.000545219	0.00490442	-0.442407	-0.126188
ab1310	ZFAN6	ZFAN6_HUMAN	Q6FIF0	ZFAND6	9.1109	0.0652493	0.598171	0.853672	-0.179431	0.30993
ab1311	1433B	1433B_HUMAN	P31946	YWHAB	8.4241	0.0836813	0.174424	0.44306	-0.0376476	0.20501
ab1312	1433E	1433E_HUMAN	P62258	YWHAE	8.27061	0.187605	0.0139658	0.0687576	0.0387909	0.336418
ab1313	AGR2	AGR2_HUMAN	O95994	AGR2	12.5801	-0.095407	0.252219	0.555517	-0.259693	0.0688789
ab1314	AK1C1	AK1C1_HUMAN	Q04828	AKR1C1	8.67105	0.0195208	0.76948	0.931603	-0.112185	0.151227
ab1315	CAC1G	CAC1G_HUMAN	O43497	CACNA1G	8.3982	-0.0611645	0.41655	0.72764	-0.209824	0.0874952
ab1316	GNPI1	GNPI1_HUMAN	P46926	GNPDA1	9.63833	-0.0269129	0.660208	0.888741	-0.147924	0.094098
ab1317	GPI8	GPI8_HUMAN	Q92643	PIGK	12.602	0.121696	0.314212	0.629891	-0.116872	0.360263
ab1318	PRDX4	PRDX4_HUMAN	Q13162	PRDX4	11.1528	-0.236947	0.000354113	0.00346025	-0.364251	-0.109643
ab1319	PTN6	PTN6_HUMAN	P29350	PTPN6	10.4652	0.302879	3.21708e-07	8.25716e-06	0.192716	0.413043
ab1320	SPB5	SPB5_HUMAN	P36952	SERPINB5	12.2274	0.0321308	0.80897	0.942975	-0.230672	0.294934
ab1321	ST14	ST14_HUMAN	Q9Y5Y6	ST14	9.6763	0.0852809	0.129327	0.361685	-0.0253172	0.195879
ab1322	TMED2	TMED2_HUMAN	Q15363	TMED2	9.57699	0.00520444	0.929949	0.984992	-0.111873	0.122282
ab1324	IL11	IL11_HUMAN	P20809	IL11	10.6285	0.648236	6.24028e-07	1.52057e-05	0.405719	0.890752
ab1325	IL21	IL21_HUMAN	Q9HBE4	IL21	8.66682	0.0375829	0.528233	0.815177	-0.0801517	0.155317
ab1326	I22R2	I22R2_HUMAN	Q969J5	IL22RA2	14.6072	-0.0468215	0.483292	0.776457	-0.178757	0.0851141
ab1327	IL25	IL25_HUMAN	Q9H293	IL25	9.24268	-0.0895182	0.349984	0.669036	-0.27855	0.0995138
ab1328	IL26	IL26_HUMAN	Q9NPH9	IL26	15.0866	-0.843214	8.56629e-06	0.000147233	-1.20077	-0.48566
ab1329	POSTN	POSTN_HUMAN	Q15063	POSTN	13.7741	-1.24173	2.4048e-08	1.00636e-06	-1.65034	-0.83313
ab1330	DFB4A	DFB4A_HUMAN	O15263	DEFB4A; DEFB4B	8.49582	-0.0396003	0.600584	0.855122	-0.189085	0.109885
ab1331	K1C14	K1C14_HUMAN	P02533	KRT14	11.6077	0.256299	0.00159107	0.0117349	0.0994851	0.413113
ab1333	K2C7	K2C7_HUMAN	P08729	KRT7	12.7494	0.675182	1.03679e-05	0.000172054	0.385954	0.96441
ab1334	Cytokeratin 8+18		P05787	KRT8	11.4544	0.277526	0.157016	0.415075	-0.108492	0.663544
ab1335	K1C17	K1C17_HUMAN	Q04695	KRT17	9.86353	0.0735619	0.2384	0.535561	-0.0494302	0.196554
ab1336	ANDR	ANDR_HUMAN	P10275	AR	11.5809	-0.0606061	0.596102	0.853672	-0.286595	0.165383
ab1339	ESR1	ESR1_HUMAN	P03372	ESR1	15.0249	-0.511672	1.71554e-07	4.92898e-06	-0.693059	-0.330285
ab1340	CADH1	CADH1_HUMAN	P12830	CDH1	13.278	-0.168428	0.0309719	0.127121	-0.321148	-0.0157073
ab1341	EGFR	EGFR_HUMAN	P00533	EGFR	10.8034	0.295844	0.00669069	0.037649	0.0837824	0.507905
ab1342	K1C19	K1C19_HUMAN	P08727	KRT19	14.5146	0.137773	0.29397	0.611013	-0.121185	0.396731
ab1344	TGM2	TGM2_HUMAN	P21980	TGM2	12.3422	-0.0226436	0.680394	0.897709	-0.131311	0.0860235
ab1345	PRIO	PRIO_HUMAN	P04156	PRNP	12.7798	-0.193417	0.00299084	0.0195165	-0.31963	-0.0672037
ab1347	BRD4	BRD4_HUMAN	O60885	BRD4	8.82885	0.0572936	0.459774	0.764966	-0.0957882	0.210375
ab1348	RIPK1	RIPK1_HUMAN	Q13546	RIPK1	8.92702	-0.122755	0.0479706	0.179774	-0.244395	-0.0011163
ab1349	MLKL	MLKL_HUMAN	Q8NB16	MLKL	13.8402	-0.986486	9.57013e-09	4.38631e-07	-1.30077	-0.672197
ab1350	REQU	REQU_HUMAN	Q92785	DPF2	11.5073	0.024081	0.693688	0.904726	-0.0967905	0.144953
ab1351	UBE2W	UBE2W_HUMAN	Q96B02	UBE2W	12.2176	0.0884862	0.47396	0.772091	-0.155607	0.332579
ab1352	PDCD1	PDCD1_HUMAN	Q15116	PDCD1	9.14303	-0.0366204	0.473697	0.772091	-0.137579	0.0643385
ab1353	CD1A	CD1A_HUMAN	P06126	CD1A	9.92444	0.00879992	0.907655	0.977405	-0.141224	0.158823
ab1355	CD2	CD2_HUMAN	P06729	CD2	8.65462	-0.0224188	0.81046	0.943251	-0.207256	0.162419
ab1356	CD2	CD2_HUMAN	P06729	CD2	9.10608	-0.00565246	0.938858	0.984992	-0.151382	0.140077
ab1358	CD3E	CD3E_HUMAN	P07766	CD3E	10.9066	0.74982	5.87401e-05	0.000790732	0.394526	1.10511
ab1359	CD3E	CD3E_HUMAN	P07766	CD3E	11.4651	0.70658	5.34629e-07	1.33657e-05	0.443997	0.969162
ab1366	CD5	CD5_HUMAN	P06127	CD5	8.90104	0.000696549	0.994953	0.99797	-0.217065	0.218459
ab1367	CD6	CD6_HUMAN	P30203	CD6	9.49725	0.159818	0.284081	0.596433	-0.134447	0.454082
ab1368	CD6	CD6_HUMAN	P30203	CD6	8.47886	0.0257258	0.821728	0.945846	-0.200038	0.25149
ab1370	CD7	CD7_HUMAN	P09564	CD7	10.6757	0.146272	0.368071	0.691931	-0.174501	0.467045
ab1371	CD7	CD7_HUMAN	P09564	CD7	9.43284	0.274278	0.0221975	0.0982302	0.0399822	0.508574
ab1375	CD8A	CD8A_HUMAN	P01732	CD8A	10.3382	0.286292	0.101709	0.3064	-0.0574953	0.630079
ab1376	CD8A	CD8A_HUMAN	P01732	CD8A	10.0578	0.220054	0.042337	0.162672	0.00775143	0.432357
ab1378	CD9	CD9_HUMAN	P21926	CD9	12.7351	0.00252436	0.981133	0.99497	-0.20858	0.213629
ab1380	NEP	NEP_HUMAN	P08473	MME	10.0977	-0.231015	0.0617848	0.215793	-0.473625	0.0115945
ab1381	NEP	NEP_HUMAN	P08473	MME	11.6123	-0.247859	0.0204287	0.0929676	-0.456647	-0.0390701
ab1384	ITAL	ITAL_HUMAN	P20701	ITGAL	9.15442	0.0603474	0.507377	0.798213	-0.119495	0.240189
ab1385	ITAL	ITAL_HUMAN	P20701	ITGAL	8.96264	0.132738	0.253514	0.556534	-0.0964581	0.361934
ab1387	ITAM	ITAM_HUMAN	P11215	ITGAM	8.33196	0.243662	0.0508511	0.186454	-0.000918301	0.488242
ab1388	ITAM	ITAM_HUMAN	P11215	ITGAM	9.14482	-0.0243956	0.767685	0.930991	-0.187682	0.13889
ab1389	ITAX	ITAX_HUMAN	P20702	ITGAX	9.08464	0.0357529	0.68575	0.899354	-0.138922	0.210428
ab1390	AMPN	AMPN_HUMAN	P15144	ANPEP	10.8837	0.462645	0.125895	0.356395	-0.131904	1.05719
ab1394	CD15				8.45267	-0.0202384	0.81593	0.945069	-0.192153	0.151676
ab1397	FCG3A	FCG3A_HUMAN	P08637	FCGR3A	8.02798	0.009039	0.932936	0.984992	-0.203381	0.221459
ab1400	CD17				8.82884	0.00732434	0.921335	0.982588	-0.139351	0.154
ab1401	CDw17				9.08499	0.0778885	0.462228	0.765739	-0.131366	0.287143
ab1402	ITB2	ITB2_HUMAN	P05107	ITGB2	12.4731	0.756236	0.000165099	0.00177551	0.372281	1.14019
ab1404	ITB2	ITB2_HUMAN	P05107	ITGB2	9.02232	0.0141255	0.869344	0.967918	-0.155689	0.18394
ab1405	CD19	CD19_HUMAN	P15391	CD19	9.11892	0.00801725	0.905032	0.977405	-0.124871	0.140905
ab1406	CD19	CD19_HUMAN	P15391	CD19	10.3271	0.200843	0.158047	0.416197	-0.079215	0.4809
ab1408	CD20	CD20_HUMAN	P11836	MS4A1	9.67989	-0.0188676	0.69573	0.906757	-0.114241	0.0765057
ab1412	CD22	CD22_HUMAN	P20273	CD22	9.00515	0.030675	0.878536	0.968809	-0.366249	0.427599
ab1413	CD22	CD22_HUMAN	P20273	CD22	8.98478	0.0613487	0.405813	0.719134	-0.0843647	0.207062
ab1414	FCER2	FCER2_HUMAN	P06734	FCER2	9.32113	0.0834339	0.617684	0.868129	-0.246948	0.413815
ab1415	CD24	CD24_HUMAN	P25063	CD24	9.97308	0.271945	0.0356411	0.142048	0.0185951	0.525295
ab1417	IL2RA	IL2RA_HUMAN	P01589	IL2RA	9.88178	0.0972354	0.117722	0.339752	-0.0249835	0.219454
ab1418	IL2RA	IL2RA_HUMAN	P01589	IL2RA	10.0374	-0.0211946	0.738197	0.917979	-0.146565	0.104176
ab1419	CD27	CD27_HUMAN	P26842	CD27	11.2046	-0.164433	0.301481	0.618712	-0.478368	0.149503
ab1423	TNR8	TNR8_HUMAN	P28908	TNFRSF8	12.6966	-0.289972	0.261693	0.565386	-0.799394	0.219449
ab1424	PECA1	PECA1_HUMAN	P16284	PECAM1	9.31542	0.268934	0.00269467	0.017949	0.0953861	0.442481
ab1425	CD33	CD33_HUMAN	P20138	CD33	9.7413	0.0575676	0.574489	0.840598	-0.145055	0.260191
ab1426	CD34	CD34_HUMAN	P28906	CD34	8.96056	0.00944495	0.871483	0.968207	-0.106008	0.124898
ab1427	CD36	CD36_HUMAN	P16671	CD36	8.99989	0.014192	0.930453	0.984992	-0.307387	0.335771
ab1428	CD37	CD37_HUMAN	P11049	CD37	8.31273	0.041866	0.551955	0.833077	-0.0972096	0.180942
ab1429	CD38	CD38_HUMAN	P28907	CD38	9.59611	0.364732	1.4845e-07	4.40976e-06	0.236179	0.493285
ab1430	TNR5	TNR5_HUMAN	P25942	CD40	9.6946	0.00412928	0.961472	0.988673	-0.164919	0.173177
ab1432	ITA2B	ITA2B_HUMAN	P08514	ITGA2B	12.3148	1.49751	8.81431e-12	1.69675e-09	1.10967	1.88536
ab1433	GP1BA	GP1BA_HUMAN	P07359	GP1BA	14.1233	-0.187551	0.0538544	0.193826	-0.378267	0.00316425
ab1435	LEUK	LEUK_HUMAN	P16150	SPN	10.1827	0.105837	0.0806628	0.25956	-0.0131316	0.224806
ab1439	PTPRC (CD45)	PTPRC_HUMAN	P08575	PTPRC	9.875	0.0423054	0.745108	0.922401	-0.214982	0.299593
ab1440	PTPRC (CD45)	PTPRC_HUMAN	P08575	PTPRC	10.2708	0.00761399	0.843656	0.957031	-0.0687285	0.0839564
ab1442	CD45RA		P08575	PTPRC	8.92644	0.0185077	0.814277	0.944836	-0.137281	0.174296
ab1444	CD45RB		P08575	PTPRC	9.94177	0.503719	0.0152597	0.0738064	0.0987376	0.908701
ab1445	CD45RO		P08575	PTPRC	10.3321	0.0921191	0.476148	0.772091	-0.163261	0.347499
ab1446	MCP	MCP_HUMAN	P15529	CD46	10.5709	-0.0262315	0.733889	0.917979	-0.178786	0.126323
ab1449	CD48	CD48_HUMAN	P09326	CD48	9.00697	0.336021	1.97279e-06	4.08345e-05	0.203592	0.46845
ab1450	ICAM3	ICAM3_HUMAN	P32942	ICAM3	10.2718	-0.157159	0.0126487	0.06374	-0.280003	-0.0343145
ab1451	CD52	CD52_HUMAN	P31358	CD52	10.4124	0.0925892	0.481916	0.776367	-0.167492	0.352671
ab1453	CD53	CD53_HUMAN	P19397	CD53	14.4164	-1.36582	5.82287e-08	2.11491e-06	-1.83011	-0.901536
ab1454	ICAM1	ICAM1_HUMAN	P05362	ICAM1	13.657	1.52755	1.16493e-07	3.73747e-06	0.994277	2.06083
ab1457	DAF	DAF_HUMAN	P08174	CD55	11.1966	0.0973533	0.356764	0.676621	-0.111152	0.305858
ab1458	NCAM1	NCAM1_HUMAN	P13591	NCAM1	11.6657	0.098329	0.358279	0.676951	-0.112933	0.309591
ab1459	NCAM1	NCAM1_HUMAN	P13591	NCAM1	10.5276	-0.130943	0.0244092	0.106067	-0.244648	-0.0172376
ab1460	CD57				8.44226	0.0289172	0.683139	0.899354	-0.111131	0.168965
ab1461	LFA3	LFA3_HUMAN	P19256	CD58	9.19616	0.12532	0.283316	0.596433	-0.105057	0.355696
ab1462	LFA3	LFA3_HUMAN	P19256	CD58	10.247	0.361011	0.13735	0.378716	-0.117054	0.839075
ab1463	CD59	CD59_HUMAN	P13987	CD59	11.6193	0.0556121	0.681451	0.897874	-0.21221	0.323434
ab1464	CD59	CD59_HUMAN	P13987	CD59	11.3016	0.156233	0.367742	0.691931	-0.186148	0.498613
ab1466	LYAM1	LYAM1_HUMAN	P14151	SELL	9.49648	0.216247	0.00721677	0.0401511	0.0597375	0.372757
ab1467	LYAM3	LYAM3_HUMAN	P16109	SELP	8.94338	0.113198	0.118083	0.340285	-0.0292265	0.255622
ab1468	CD63	CD63_HUMAN	P08962	CD63	9.44906	0.0848001	0.303778	0.621438	-0.0778754	0.247476
ab1470	CD69	CD69_HUMAN	Q07108	CD69	9.84599	0.163058	0.0280819	0.117262	0.0178698	0.308245
ab1471	TFR1	TFR1_HUMAN	P02786	TFRC	12.2934	-0.0504781	0.54627	0.831225	-0.215789	0.114833
ab1472	TFR1	TFR1_HUMAN	P02786	TFRC	10.8616	-0.118205	0.101043	0.305349	-0.259869	0.0234588
ab1473	CD72	CD72_HUMAN	P21854	CD72	10.6553	0.0638294	0.409041	0.719748	-0.0888266	0.216485
ab1474	CD72	CD72_HUMAN	P21854	CD72	12.3178	0.0675237	0.458047	0.764074	-0.112198	0.247245
ab1475	CD79A	CD79A_HUMAN	P11912	CD79A	8.88688	0.0190813	0.812553	0.944026	-0.14003	0.178193
ab1476	CD80	CD80_HUMAN	P33681	CD80	8.88349	0.0960794	0.178955	0.449138	-0.0447042	0.236863
ab1477	CD86	CD86_HUMAN	P42081	CD86	8.63335	0.0624015	0.436039	0.747111	-0.095812	0.220615
ab1478	TNR6	TNR6_HUMAN	P25445	FAS	12.2362	0.0613803	0.722989	0.91623	-0.280968	0.403729
ab1479	AGRE5	AGRE5_HUMAN	P48960	CD97	10.4197	0.116949	0.0193716	0.0894252	0.0192954	0.214603
ab1480	4F2	4F2_HUMAN	P08195	SLC3A2	10.3406	-0.124442	0.0776413	0.251615	-0.262902	0.0140178
ab1481	CD99	CD99_HUMAN	P14209	CD99	12.2767	-0.290195	0.00499399	0.0301361	-0.490878	-0.0895127
ab1484	EGLN	EGLN_HUMAN	P17813	ENG	12.7546	0.314753	0.0109107	0.05646	0.0739018	0.555604
ab1487	BASI	BASI_HUMAN	P35613	BSG	13.6729	-0.419545	1.75547e-06	3.67313e-05	-0.583989	-0.255101
ab1488	SELPL	SELPL_HUMAN	Q14242	SELPLG	9.81919	-0.0606638	0.202812	0.485109	-0.154507	0.0331798
ab1489	CD177	CD177_HUMAN	Q8N6Q3	CD177	9.84362	0.196186	4.48166e-05	0.000629722	0.10478	0.287593
ab1490	MPRI	MPRI_HUMAN	P11717	IGF2R	10.1822	-0.0102822	0.826198	0.947372	-0.102876	0.0823121
ab1491	GLPA	GLPA_HUMAN	P02724	GYPA	9.27732	-0.113036	0.235857	0.534146	-0.300999	0.0749263
ab1492	GLPB	GLPB_HUMAN	P06028	GYPB	10.2981	0.0264116	0.69861	0.906955	-0.108439	0.161263
ab1493	HLA-ABC				12.7407	-0.00391337	0.975975	0.994558	-0.260893	0.253066
ab1494	HLA-DR				10.9015	0.235722	0.073112	0.240582	-0.0224555	0.4939
ab1495	DPB1	DPB1_HUMAN	P04440	HLA-DPB1	11.5447	0.385565	1.42434e-06	3.01304e-05	0.235897	0.535233
ab1496	HLA-class II				9.07457	-0.0779145	0.225399	0.516198	-0.204582	0.0487529
ab1498	CRLF2	CRLF2_HUMAN	Q9HC73	CRLF2	8.55199	0.00224224	0.984699	0.996083	-0.228981	0.233465
ab1501	PRTN3	PRTN3_HUMAN	P24158	PRTN3	8.86165	0.876966	6.77264e-10	5.43223e-08	0.620449	1.13348
ab1502	BDNF	BDNF_HUMAN	P23560	BDNF	9.16323	-0.0150734	0.873045	0.968207	-0.201614	0.171467
ab1503	CCL11	CCL11_HUMAN	P51671	CCL11	9.1031	-0.0519662	0.609056	0.860185	-0.252792	0.14886
ab1506	IgE				9.30951	-0.0229773	0.756292	0.929669	-0.169359	0.123405
ab1509	IL10	IL10_HUMAN	P22301	IL10	8.34317	0.036145	0.673593	0.896411	-0.133484	0.205774
ab1510	IL15	IL15_HUMAN	P40933	IL15	13.1785	0.0611574	0.388359	0.708983	-0.0788114	0.201126
ab1511	IL18	IL18_HUMAN	Q14116	IL18	8.5247	0.0499609	0.626532	0.875477	-0.152971	0.252893
ab1512	CCL3	CCL3_HUMAN	P10147	CCL3	9.14032	0.0195638	0.776813	0.935889	-0.116895	0.156022
ab1514	PERM	PERM_HUMAN	P05164	MPO	13.3227	0.253106	0.218975	0.508108	-0.152658	0.658869
ab1515	NTAL	NTAL_HUMAN	Q9GZY6	LAT2	8.87806	-0.0219633	0.831709	0.950563	-0.226332	0.182406
ab1516	NTF4	NTF4_HUMAN	P34130	NTF4	9.0432	-0.00366391	0.97074	0.992581	-0.201202	0.193874
ab1517	P53	P53_HUMAN	P04637	TP53	10.9777	-0.0599978	0.768409	0.930991	-0.462872	0.342877
ab1518	KSYK	KSYK_HUMAN	P43405	SYK	9.44595	0.00399194	0.962659	0.988673	-0.164632	0.172615
ab1519	IFNA1	IFNA1_HUMAN	P01562	IFNA1	9.36587	0.0805466	0.190806	0.46671	-0.0407319	0.201825
ab1520	PGH1	PGH1_HUMAN	P23219	PTGS1	9.11797	-0.0594179	0.296257	0.613398	-0.171633	0.0527971
ab1524	CD3deg		P07766	CD3E	10.0148	0.0579468	0.796725	0.940917	-0.386868	0.502761
ab1529	CD5	CD5_HUMAN	P06127	CD5	10.0437	0.0540948	0.696632	0.906955	-0.220204	0.328393
ab1531	CD9	CD9_HUMAN	P21926	CD9	9.29497	0.029282	0.708064	0.908136	-0.125314	0.183878
ab1532	FCG3A	FCG3A_HUMAN	P08637	FCGR3A	10.0699	0.305755	0.000161355	0.00174499	0.150769	0.46074
ab1533	CR2	CR2_HUMAN	P20023	CR2	11.5772	0.169029	0.214321	0.50252	-0.0991976	0.437255
ab1534	ITB1	ITB1_HUMAN	P05556	ITGB1	12.6405	-0.254384	0.00260503	0.0174121	-0.417957	-0.0908104
ab1535	PECA1	PECA1_HUMAN	P16284	PECAM1	9.50327	0.209599	0.00670837	0.037649	0.0593077	0.359889
ab1536	CR1	CR1_HUMAN	P17927	CR1	9.97141	1.1681	3.6153e-14	1.73986e-11	0.902805	1.4334
ab1537	CD38	CD38_HUMAN	P28907	CD38	9.99819	0.477127	7.53535e-05	0.000980105	0.247413	0.706842
ab1538	ITA2B (CD41a)		P08514	ITGA2B	12.1112	1.04135	4.59738e-06	8.46924e-05	0.613712	1.469
ab1539	ITA2B (CD41a)		P08514	ITGA2B	11.8282	0.452117	0.10701	0.314496	-0.0992708	1.0035
ab1540	CD44	CD44_HUMAN	P16070	CD44	14.4592	-0.0324696	0.876544	0.968207	-0.445782	0.380843
ab1542	CD47	CD47_HUMAN	Q08722	CD47	9.43725	-0.0567262	0.399872	0.713646	-0.189764	0.0763116
ab1543	ITA4	ITA4_HUMAN	P13612	ITGA4	9.02791	0.258846	0.124891	0.354595	-0.0729068	0.590599
ab1544	CD53	CD53_HUMAN	P19397	CD53	9.96368	-0.385915	0.00960387	0.0509296	-0.676022	-0.0958085
ab1546	CD63	CD63_HUMAN	P08962	CD63	12.2638	0.10001	0.353017	0.672829	-0.112516	0.312535
ab1547	TFR1	TFR1_HUMAN	P02786	TFRC	11.8871	0.0391944	0.757617	0.930704	-0.211913	0.290301
ab1551	IL3RB	IL3RB_HUMAN	P32927	CSF2RB	8.97511	-0.18408	0.0567868	0.201688	-0.37357	0.00541064
ab1553	HLA-I				13.5108	0.00416713	0.973612	0.994509	-0.244963	0.253297
ab1554	IFNG	IFNG_HUMAN	P01579	IFNG	8.99402	-0.0625521	0.436192	0.747111	-0.2212	0.096096
ab1555	IFNG	IFNG_HUMAN	P01579	IFNG	9.69935	0.124019	0.0207985	0.0942051	0.0192361	0.228802
ab1558	DPP4	DPP4_HUMAN	P27487	DPP4	10.6705	0.243146	0.0807668	0.25956	-0.030263	0.516556
ab1559	CD28	CD28_HUMAN	P10747	CD28	9.19364	-0.0109438	0.852411	0.962451	-0.127266	0.105379
ab1561	FCG2A	FCG2A_HUMAN	P12318	FCGR2A	9.64967	0.421681	0.000389048	0.00374459	0.193451	0.64991
ab1562	CD33	CD33_HUMAN	P20138	CD33	9.35156	-0.152749	0.13556	0.375492	-0.354095	0.0485965
ab1563	ITA2B (CD41a)		P08514	ITGA2B	11.0707	1.28882	1.89921e-11	2.8123e-09	0.948228	1.62941
ab1565	ITA5	ITA5_HUMAN	P08648	ITGA5	12.1019	0.487167	4.62319e-05	0.000640261	0.259752	0.714581
ab1566	ITA6	ITA6_HUMAN	P23229	ITGA6	13.0141	-0.308469	0.00207963	0.0145574	-0.502267	-0.114672
ab1567	ITAV	ITAV_HUMAN	P06756	ITGAV	12.139	-0.182789	0.000294573	0.00295622	-0.279617	-0.0859612
ab1568	B3GA1	B3GA1_HUMAN	Q9P2W7	B3GAT1	9.09204	-0.0401977	0.629569	0.876932	-0.204923	0.124528
ab1569	LYAM2	LYAM2_HUMAN	P16581	SELE	7.90349	-0.04902	0.699995	0.906955	-0.300519	0.202479
ab1570	LYAM3	LYAM3_HUMAN	P16109	SELP	9.35902	-0.119136	0.157058	0.415075	-0.284861	0.04659
ab1571	CD70	CD70_HUMAN	P32970	CD70	8.63587	-0.0439116	0.739121	0.917979	-0.304613	0.21679
ab1572	CD81	CD81_HUMAN	P60033	CD81	11.6465	-0.472649	0.000965011	0.00767622	-0.748702	-0.196596
ab1573	ITAE	ITAE_HUMAN	P38570	ITGAE	9.0968	-0.0913157	0.279157	0.592154	-0.25773	0.0750983
ab1574	SEM7A	SEM7A_HUMAN	O75326	SEMA7A	9.03788	0.0807701	0.422637	0.731336	-0.118136	0.279676
ab1575	IL2RB	IL2RB_HUMAN	P14784	IL2RB	10.3989	-0.055532	0.66999	0.896262	-0.313121	0.202057
ab1576	SDC1	SDC1_HUMAN	P18827	SDC1	9.23313	-0.0111373	0.898786	0.975697	-0.184292	0.162017
ab1577	CEAM8	CEAM8_HUMAN	P31997	CEACAM8	9.1301	0.636744	1.19056e-09	7.68878e-08	0.44723	0.826258
ab1582	TBB3	TBB3_HUMAN	Q13509	TUBB3	11.3828	0.014228	0.907353	0.977405	-0.227542	0.255998
ab1583	IGKC	IGKC_HUMAN	P01834	IGKC	15.3494	-0.146446	0.0952222	0.293754	-0.318904	0.0260113
ab1584	IGLC1	IGLC1_HUMAN	P0CG04	IGLC1	14.5155	-0.0280863	0.751717	0.925819	-0.203609	0.147436
ab1585	CCL19	CCL19_HUMAN	Q99731	CCL19	10.0127	0.16043	0.133482	0.370784	-0.0499041	0.370765
ab1586	IL1RA	IL1RA_HUMAN	P18510	IL1RN	9.01963	-0.0105717	0.885168	0.969944	-0.155328	0.134184
ab1587	IL2	IL2_HUMAN	P60568	IL2	9.5013	-0.0687504	0.325424	0.641816	-0.206701	0.0691997
ab1588	CCL2	CCL2_HUMAN	P13500	CCL2	8.56694	-0.0594624	0.219878	0.508732	-0.154977	0.0360521
ab1589	IL25	IL25_HUMAN	Q9H293	IL25	8.78623	-0.24029	0.0127229	0.0639466	-0.428275	-0.0523044
ab1591	IGF1	IGF1_HUMAN	P05019	IGF1	8.50875	0.0322794	0.805975	0.94232	-0.227581	0.29214
ab1592	IgE				9.08267	-0.13182	0.0332641	0.134524	-0.252984	-0.0106555
ab1593	IgE				8.71037	-0.00664917	0.953057	0.986237	-0.230018	0.21672
ab1594	CD20	CD20_HUMAN	P11836	MS4A1	9.95805	-0.00659282	0.941233	0.984992	-0.183449	0.170263
ab1595	TGFB1	TGFB1_HUMAN	P01137	TGFB1	11.1889	-0.0716794	0.641914	0.882537	-0.376359	0.233
ab1596	CCL13	CCL13_HUMAN	Q99616	CCL13	8.39989	0.0367373	0.707273	0.908136	-0.15667	0.230145
ab1597	CCL5	CCL5_HUMAN	P13501	CCL5	9.13693	0.112213	0.0524419	0.190114	-0.00120584	0.225633
ab1598	CCL20	CCL20_HUMAN	P78556	CCL20	9.3867	0.0150466	0.805082	0.94232	-0.105517	0.135611
ab1599	CCL26	CCL26_HUMAN	Q9Y258	CCL26	9.1239	0.0444461	0.534628	0.819578	-0.0969788	0.185871
ab1600	CCL22	CCL22_HUMAN	O00626	CCL22	8.2782	0.190766	0.064087	0.220299	-0.0113627	0.392894
ab1601	CCL25	CCL25_HUMAN	O15444	CCL25	8.41443	-0.0209739	0.795099	0.940917	-0.180669	0.138721
ab1602	NGF	NGF_HUMAN	P01138	NGF	11.4705	0.101005	0.255262	0.558012	-0.0740451	0.276055
ab1603	VEGFA	VEGFA_HUMAN	P15692	VEGFA	9.32973	0.00272484	0.969781	0.992466	-0.13952	0.14497
ab1605	VEGFA	VEGFA_HUMAN	P15692	VEGFA	9.7362	0.124038	0.379493	0.703814	-0.154581	0.402657
ab1606	K1C18	K1C18_HUMAN	P05783	KRT18	11.296	0.388766	0.066442	0.224814	-0.0268374	0.804369
ab1607	K1C18	K1C18_HUMAN	P05783	KRT18	11.2002	0.30868	0.0515549	0.188675	-0.00211948	0.619479
ab1608	HLAG	HLAG_HUMAN	P17693	HLA-G	9.89977	-0.0495834	0.571358	0.839939	-0.222684	0.123517
ab1609	HLAG	HLAG_HUMAN	P17693	HLA-G	10.2018	0.000801433	0.993393	0.99797	-0.190612	0.192214
ab1610	TNR1A	TNR1A_HUMAN	P19438	TNFRSF1A	10.3803	0.00104274	0.994648	0.99797	-0.306365	0.308451
ab1611	Lactoferin	TRFL_HUMAN	P02788	LTF	13.4322	0.869222	1.30315e-05	0.000214408	0.492228	1.24622
ab1612	ALBU	ALBU_HUMAN	P02768	ALB	14.0029	-0.0783521	0.377649	0.70307	-0.253668	0.0969639
ab1613	VEGFC	VEGFC_HUMAN	P49767	VEGFC	8.0819	-0.0618116	0.613016	0.863632	-0.303356	0.179733
ab1614	VEGFC	VEGFC_HUMAN	P49767	VEGFC	10.1156	0.0259531	0.767167	0.930991	-0.147359	0.199266
ab1616	VEGFC	VEGFC_HUMAN	P49767	VEGFC	10.5564	0.027181	0.869499	0.967918	-0.299978	0.35434
ab1617	VGFR1	VGFR1_HUMAN	P17948	FLT1	9.49859	0.168068	0.313005	0.629669	-0.160583	0.496718
ab1618	VGFR1	VGFR1_HUMAN	P17948	FLT1	9.13984	0.0826573	0.341886	0.664107	-0.0889687	0.254283
ab1619	VGFR2	VGFR2_HUMAN	P35968	KDR	10.514	0.232055	0.000414274	0.00394791	0.105833	0.358277
ab1620	VGFR2	VGFR2_HUMAN	P35968	KDR	10.3815	0.229492	0.0643079	0.220326	-0.0138743	0.472858
ab1621	VGFR3	VGFR3_HUMAN	P35916	FLT4	8.97176	-0.0279028	0.663948	0.891904	-0.154855	0.0990496
ab1622	VGFR3	VGFR3_HUMAN	P35916	FLT4	9.38375	0.01714	0.794621	0.940917	-0.113053	0.147333
ab1624	S10A8/9				13.5518	2.2425	4.57753e-13	1.25882e-10	1.70272	2.78227
ab1625	LAMP1	LAMP1_HUMAN	P11279	LAMP1	10.5436	-0.0922273	0.412041	0.723704	-0.314223	0.129769
ab1626	CD4	CD4_HUMAN	P01730	CD4	10.1702	-0.377045	6.57828e-07	1.56336e-05	-0.518429	-0.235661
ab1627	CD14	CD14_HUMAN	P08571	CD14	10.9589	-0.0602365	0.689067	0.902349	-0.357847	0.237374
ab1628	CEAM1,3,5,6,8		P13688	CEACAM1	10.6545	-0.0243382	0.811121	0.943449	-0.225716	0.17704
ab1629	CEAM3,5		P40198	CEACAM3	8.56409	0.147779	0.147508	0.397516	-0.0530127	0.34857
ab1630	CEAM5	CEAM5_HUMAN	P06731	CEACAM5	10.028	0.55339	0.0366843	0.144707	0.0348835	1.0719
ab1631	CEAM5,6,8		P06731	CEACAM5	10.8594	0.0026497	0.977744	0.994558	-0.185181	0.19048
ab1632	CEAM1,3,5,6,8		P13688	CEACAM1	9.85046	0.160709	0.169482	0.436166	-0.0696083	0.391027
ab1633	CEAM6	CEAM6_HUMAN	P40199	CEACAM6	9.47822	0.302442	0.00533474	0.0315981	0.0916298	0.513253
ab1634	CEAM5,8		P06731	CEACAM5	11.6098	0.00510227	0.940369	0.984992	-0.129782	0.139986
ab1635	CEAM8	CEAM8_HUMAN	P31997	CEACAM8	8.57952	0.289306	0.0809343	0.259664	-0.0361903	0.614802
ab1636	CD235a	GLPA_HUMAN	P02724	GYPA	10.6513	0.170775	0.571616	0.839939	-0.425819	0.76737
ab1638	CD69	CD69_HUMAN	Q07108	CD69	8.71494	-0.0607923	0.476058	0.772091	-0.229291	0.107707
ab1651	TNFA	TNFA_HUMAN	P01375	TNF	10.144	-0.133317	0.408319	0.719134	-0.451669	0.185035
ab1658	IL4	IL4_HUMAN	P05112	IL4	11.7507	-0.435959	0.00759392	0.0418862	-0.753571	-0.118347
ab1661	TSLP	TSLP_HUMAN	Q969D9	TSLP	8.84607	0.0394092	0.675535	0.896411	-0.146715	0.225533
ab1663	TNF10	TNF10_HUMAN	P50591	TNFSF10	8.70477	-0.0922592	0.14455	0.391914	-0.216689	0.0321709
ab1669	CYTL1	CYTL1_HUMAN	Q9NRR1	CYTL1	8.86879	-0.200099	0.0104246	0.0540899	-0.352238	-0.0479596
ab1670	CYTL1	CYTL1_HUMAN	Q9NRR1	CYTL1	9.23491	-0.121544	0.0210108	0.0947207	-0.22441	-0.0186774
ab1671	CCL5	CCL5_HUMAN	P13501	CCL5	8.58549	0.159027	0.0141067	0.0691787	0.0326914	0.285362
ab1672	CCL5	CCL5_HUMAN	P13501	CCL5	9.44498	0.465544	3.20818e-05	0.000475058	0.25298	0.678109
ab1679	IL36G	IL36G_HUMAN	Q9NZH8	IL36G	8.66807	-0.0115363	0.8738	0.968207	-0.155165	0.132092
ab1681	IL12p70		P29459	IL12A	9.24482	0.0137979	0.90607	0.977405	-0.217445	0.245041
ab1682	IL12p70		P29459	IL12A	8.59424	0.0177434	0.818871	0.94581	-0.13547	0.170957
ab1684	IL10	IL10_HUMAN	P22301	IL10	10.382	-0.222722	0.218609	0.508108	-0.57949	0.134046
ab1686	IL1B	IL1B_HUMAN	P01584	IL1B	11.59	0.0986546	0.76211	0.930707	-0.54572	0.743029
ab1687	IL1B	IL1B_HUMAN	P01584	IL1B	9.9831	0.13627	0.461935	0.765739	-0.22959	0.50213
ab1688	IL1A	IL1A_HUMAN	P01583	IL1A	8.34675	0.0178601	0.806235	0.94232	-0.126116	0.161836
ab1689	IL1A	IL1A_HUMAN	P01583	IL1A	10.3877	-0.195712	0.00456793	0.0278101	-0.329639	-0.0617845
ab1691	CCL8	CCL8_HUMAN	P80075	CCL8	8.635	-0.00402641	0.948369	0.986237	-0.126992	0.118939
ab1694	CCL7	CCL7_HUMAN	P80098	CCL7	9.42641	-0.0495404	0.629092	0.876932	-0.252269	0.153188
ab1695	CCL7	CCL7_HUMAN	P80098	CCL7	10.5997	-0.179496	0.00420515	0.0261126	-0.301153	-0.0578379
ab1696	IL16	IL16_HUMAN	Q14005	IL16	9.12858	0.0349789	0.716188	0.911861	-0.155235	0.225193
ab1699	CD4	CD4_HUMAN	P01730	CD4	12.0537	0.207877	0.0168431	0.0794682	0.038158	0.377596
ab1706	IL6RA	IL6RA_HUMAN	P08887	IL6R	13.6589	-0.251687	0.00163042	0.011929	-0.406044	-0.0973297
ab1709	NP1L4	NP1L4_HUMAN	Q99733	NAP1L4	8.95788	0.388633	0.00116863	0.00892705	0.157673	0.619592
ab1710	TIMP1	TIMP1_HUMAN	P01033	TIMP1	10.6123	-0.00985835	0.852457	0.962451	-0.114676	0.0949595
ab1711	TN13B	TN13B_HUMAN	Q9Y275	TNFSF13B	11.6693	-0.148067	0.18546	0.460064	-0.368308	0.0721728
ab1713	ELAF	ELAF_HUMAN	P19957	PI3	10.7932	-0.0547622	0.300391	0.618451	-0.159078	0.0495532
ab1714	FGF2	FGF2_HUMAN	P09038	FGF2	11.0798	-0.257679	0.237193	0.535561	-0.687393	0.172034
ab1715	FGF2	FGF2_HUMAN	P09038	FGF2	13.9184	0.0901222	0.392302	0.711094	-0.117866	0.298111
ab1716	IL13	IL13_HUMAN	P35225	IL13	9.31081	0.0303971	0.683906	0.899354	-0.117195	0.17799
ab1717	IL13	IL13_HUMAN	P35225	IL13	9.80859	-0.0525135	0.39494	0.712743	-0.174387	0.06936
ab1718	IL15	IL15_HUMAN	P40933	IL15	9.40407	-0.0545566	0.544333	0.830302	-0.232364	0.123251
ab1722	IL20	IL20_HUMAN	Q9NYY1	IL20	10.0888	-0.0747046	0.23896	0.536128	-0.199757	0.050348
ab1723	IL22	IL22_HUMAN	Q9GZX6	IL22	10.8842	-0.0222679	0.603035	0.856075	-0.106895	0.0623595
ab1724	IL22	IL22_HUMAN	Q9GZX6	IL22	10.964	-0.0611227	0.212684	0.50051	-0.157768	0.0355223
ab1725	LIF	LIF_HUMAN	P15018	LIF	10.8246	0.371373	7.99638e-07	1.81094e-05	0.230918	0.511829
ab1726	LIF	LIF_HUMAN	P15018	LIF	8.74649	-0.0111527	0.887734	0.970408	-0.167379	0.145073
ab1727	CCL8	CCL8_HUMAN	P80075	CCL8	10.5307	-0.593785	3.40995e-08	1.27038e-06	-0.791664	-0.395906
ab1731	IL12B	IL12B_HUMAN	P29460	IL12B	10.1565	-0.0103072	0.892872	0.973501	-0.161661	0.141047
ab1732	HGF	HGF_HUMAN	P14210	HGF	14.4155	-0.421447	0.0133689	0.0659875	-0.753578	-0.0893172
ab1733	IL33RA				9.04965	0.0415765	0.552224	0.833077	-0.0966312	0.179784
ab1734	IL18	IL18_HUMAN	Q14116	IL18	13.7888	-0.696703	3.23519e-09	1.77935e-07	-0.910771	-0.482635
ab1737	OSTP	OSTP_HUMAN	P10451	SPP1	10.97	0.440792	0.00559793	0.0327539	0.131747	0.749837
ab1738	LEG3	LEG3_HUMAN	P17931	LGALS3	11.9271	0.374065	1.8472e-05	0.000295701	0.208648	0.539482
ab1739	CCL21	CCL21_HUMAN	O00585	CCL21	8.21747	0.0671576	0.348902	0.668941	-0.074337	0.208652
ab1740	FURIN	FURIN_HUMAN	P09958	FURIN	12.9355	-0.0560505	0.573031	0.840598	-0.252584	0.140483
ab1741	IL27A	IL27A_HUMAN	Q8NEV9	IL27	8.88472	0.0270395	0.680121	0.897709	-0.102606	0.156685
ab1742	GPNMB	GPNMB_HUMAN	Q14956	GPNMB	10.0053	0.0973811	0.223426	0.514468	-0.0602565	0.255019
ab1743	ANGI	ANGI_HUMAN	P03950	ANG	10.8501	0.00425473	0.956491	0.987125	-0.14997	0.158479
ab1744	KIT	KIT_HUMAN	P10721	KIT	9.30705	0.0903176	0.180745	0.451277	-0.0425732	0.223208
ab1746	EGLN	EGLN_HUMAN	P17813	ENG	11.3596	0.146338	0.383015	0.704879	-0.184821	0.477497
ab1748	DKK3	DKK3_HUMAN	Q9UBP4	DKK3	13.4526	-0.0306764	0.726626	0.916291	-0.204149	0.142796
ab1749	IL19	IL19_HUMAN	Q9UHD0	IL19	9.20384	-0.054577	0.564826	0.83584	-0.241917	0.132763
ab1752	TNR5	TNR5_HUMAN	P25942	CD40	10.1982	0.254882	0.00059111	0.00519583	0.11218	0.397585
ab1753	TGFB2	TGFB2_HUMAN	P61812	TGFB2	9.30944	0.191392	0.0977105	0.296676	-0.0357061	0.418491
ab1754	OX2G	OX2G_HUMAN	P41217	CD200	8.58685	-0.000436129	0.997828	0.999003	-0.317249	0.316376
ab1759	TNF6B	TNF6B_HUMAN	O95407	TNFRSF6B	8.47825	-0.0395499	0.677575	0.896448	-0.227593	0.148493
ab1762	MICB	MICB_HUMAN	Q29980	MICB	8.44632	0.0401506	0.556687	0.834482	-0.0948322	0.175133
ab1763	CCL16	CCL16_HUMAN	O15467	CCL16	8.34368	0.00162685	0.986282	0.996636	-0.185486	0.18874
ab1765	TNR14	TNR14_HUMAN	Q92956	TNFRSF14	9.23303	-0.136266	0.0229766	0.100752	-0.253357	-0.0191742
ab1766	LDLR	LDLR_HUMAN	P01130	LDLR	9.76363	-0.0485559	0.558818	0.834482	-0.212684	0.115572
ab1767	CH3L1	CH3L1_HUMAN	P36222	CHI3L1	8.41284	0.330006	0.0361579	0.143218	0.0216889	0.638323
ab1770	IL1AP	IL1AP_HUMAN	Q9NPH3	IL1RAP	9.88937	0.0694269	0.388521	0.708983	-0.0895225	0.228376
ab1772	BMP7	BMP7_HUMAN	P18075	BMP7	9.24433	-0.184843	0.149769	0.400982	-0.437412	0.0677252
ab1774	CCL24	CCL24_HUMAN	O00175	CCL24	8.89015	0.0890752	0.314985	0.630298	-0.0858255	0.263976
ab1776	FABP4	FABP4_HUMAN	P15090	FABP4	8.54747	-0.0142475	0.882496	0.969944	-0.204867	0.176372
ab1777	GDNF	GDNF_HUMAN	P39905	GDNF	10.0404	0.0920397	0.45704	0.763718	-0.152384	0.336464
ab1778	DPP4	DPP4_HUMAN	P27487	DPP4	12.1004	0.191169	0.0431897	0.165289	0.00596023	0.376377
ab1779	PDGFB	PDGFB_HUMAN	P01127	PDGFB	8.55875	-0.0353464	0.772489	0.933318	-0.277073	0.20638
ab1780	VEGFC	VEGFC_HUMAN	P49767	VEGFC	9.21003	0.0209649	0.809734	0.942975	-0.151212	0.193142
ab1781	NRP1	NRP1_HUMAN	O14786	NRP1	13.6326	-0.251213	0.000124497	0.00142653	-0.376276	-0.12615
ab1783	PEDF	PEDF_HUMAN	P36955	SERPINF1	13.0966	-0.038153	0.688098	0.901695	-0.226037	0.149731
ab1786	GAS6	GAS6_HUMAN	Q14393	GAS6	9.59832	-0.197672	0.0133013	0.0659875	-0.353334	-0.0420098
ab1788	NGAL	NGAL_HUMAN	P80188	LCN2	13.9426	0.884543	1.41629e-07	4.32754e-06	0.573359	1.19573
ab1789	CCL15	CCL15_HUMAN	Q16663	CCL15	8.29622	-0.114507	0.611846	0.863493	-0.5605	0.331487
ab1790	MET	MET_HUMAN	P08581	MET	12.1404	0.244695	0.0480019	0.179774	0.0021906	0.487199
ab1792	VCAM1	VCAM1_HUMAN	P19320	VCAM1	9.89927	0.0483086	0.538399	0.822555	-0.106838	0.203456
ab1793	BMP2	BMP2_HUMAN	P12643	BMP2	8.09623	0.0193995	0.856458	0.963378	-0.19268	0.231479
ab1794	TR10D	TR10D_HUMAN	Q9UBN6	TNFRSF10D	10.3749	-0.254845	0.00406067	0.0253792	-0.426882	-0.082808
ab1795	CCL3	CCL3_HUMAN	P10147	CCL3	9.02609	0.222306	0.0249916	0.107149	0.0284629	0.416149
ab1796	IL15	IL15_HUMAN	P40933	IL15	10.2518	0.204525	0.358427	0.676951	-0.235037	0.644086
ab1798	SOST	SOST_HUMAN	Q9BQB4	SOST	9.47767	0.0306356	0.559934	0.834482	-0.0732131	0.134484
ab1799	PGRP1	PGRP1_HUMAN	O75594	PGLYRP1	11.1405	2.10562	4.55664e-16	8.77153e-13	1.66937	2.54186
ab1801	DLK1	DLK1_HUMAN	P80370	DLK1	10.2711	0.0992412	0.538391	0.822555	-0.219473	0.417956
ab1802	CRP	CRP_HUMAN	P02741	CRP	10.7522	0.91025	4.144e-07	1.04963e-05	0.575635	1.24486
ab1803	FCG2B	FCG2B_HUMAN	P31994	FCGR2B	8.91672	0.255226	0.0462897	0.174811	0.00427428	0.506177
ab1808	TNF12	TNF12_HUMAN	O43508	TNFSF12	8.83114	0.0302625	0.798251	0.941004	-0.203838	0.264362
ab1809	CFAD	CFAD_HUMAN	P00746	CFD	12.0641	0.333112	0.000454287	0.00422034	0.150584	0.515641
ab1810	PAI1	PAI1_HUMAN	P05121	SERPINE1	9.45884	0.0244899	0.64216	0.882537	-0.0796835	0.128663
ab1811	MMP3	MMP3_HUMAN	P08254	MMP3	9.90971	1.40399	9.92252e-09	4.44206e-07	0.956133	1.85185
ab1815	DLL1	DLL1_HUMAN	O00548	DLL1	9.73916	0.151388	0.0962421	0.295737	-0.0274448	0.33022
ab1816	MIF	MIF_HUMAN	P14174	MIF	12.4942	-0.108226	0.115846	0.336354	-0.243555	0.0271035
ab1817	IL20	IL20_HUMAN	Q9NYY1	IL20	10.8064	0.0175718	0.938358	0.984992	-0.431774	0.466917
ab1818	TGFA	TGFA_HUMAN	P01135	TGFA	8.26121	0.0568719	0.685466	0.899354	-0.220718	0.334462
ab1822	IL6	IL6_HUMAN	P05231	IL6	8.76559	0.149926	0.089053	0.278743	-0.0232691	0.323122
ab1823	PD1L1	PD1L1_HUMAN	Q9NZQ7	CD274	9.68353	0.0194266	0.841705	0.957031	-0.172924	0.211777
ab1827	X3CL1	X3CL1_HUMAN	P78423	CX3CL1	8.74154	0.00724988	0.923648	0.983964	-0.142346	0.156846
ab1828	CXCL5	CXCL5_HUMAN	P42830	CXCL5	8.96968	0.0122277	0.800828	0.941294	-0.0836125	0.108068
ab1829	S10AD	S10AD_HUMAN	Q99584	S100A13	12.0677	-0.291348	0.0870282	0.274638	-0.625746	0.043051
ab1830	AGRE5	AGRE5_HUMAN	P48960	CD97	8.29783	-0.0197522	0.884862	0.969944	-0.289491	0.249987
ab1831	IL2RA	IL2RA_HUMAN	P01589	IL2RA	12.732	1.61529	4.19944e-09	2.24553e-07	1.11472	2.11586
ab1832	UPAR	UPAR_HUMAN	Q03405	PLAUR	8.92576	0.546553	6.15784e-08	2.19515e-06	0.360369	0.732737
ab1833	NGF	NGF_HUMAN	P01138	NGF	7.33063	0.0584746	0.650233	0.882664	-0.196433	0.313383
ab1834	MMP8	MMP8_HUMAN	P22894	MMP8	9.5378	0.873536	5.07141e-12	1.08472e-09	0.650487	1.09659
ab1835	IBP2	IBP2_HUMAN	P18065	IGFBP2	12.9938	0.330548	0.00058976	0.00519583	0.145517	0.515578
ab1836	IFNG	IFNG_HUMAN	P01579	IFNG	9.71819	-0.00149868	0.991908	0.997609	-0.293731	0.290734
ab1837	IDS	IDS_HUMAN	P22304	IDS	9.13495	0.115349	0.0487038	0.181695	0.000667918	0.230031
ab1840	PLGF	PLGF_HUMAN	P49763	PGF	7.9918	-0.0686806	0.529913	0.815853	-0.284715	0.147353
ab1841	PLF4	PLF4_HUMAN	P02776	PF4	9.78694	0.540687	0.000764531	0.00637109	0.231292	0.850081
ab1842	TIMP1	TIMP1_HUMAN	P01033	TIMP1	10.405	0.407624	9.4921e-05	0.00114671	0.208375	0.606874
ab1843	AGRP	AGRP_HUMAN	O00253	AGRP	8.03384	0.0789267	0.737761	0.917979	-0.387133	0.544986
ab1845	MMP7	MMP7_HUMAN	P09237	MMP7	10.8142	0.791101	9.55874e-10	6.81503e-08	0.557243	1.02496
ab1848	VEGFD	VEGFD_HUMAN	O43915	VEGFD	8.66167	-0.0377224	0.562208	0.835069	-0.16634	0.0908951
ab1851	PGS2	PGS2_HUMAN	P07585	DCN	12.9953	-0.00546458	0.963239	0.988673	-0.239936	0.229007
ab1853	BTC	BTC_HUMAN	P35070	BTC	7.67127	0.0458114	0.692466	0.90455	-0.18317	0.274793
ab1855	TSP1	TSP1_HUMAN	P07996	THBS1	13.1565	1.35238	4.42564e-11	5.67957e-09	0.986736	1.71802
ab1856	PRTN3	PRTN3_HUMAN	P24158	PRTN3	12.9275	1.97392	4.18814e-13	1.25882e-10	1.49979	2.44805
ab1857	TNR11	TNR11_HUMAN	Q9Y6Q6	TNFRSF11A	14.7928	-1.79796	2.48689e-10	2.65959e-08	-2.3084	-1.28752
ab1859	JAML	JAML_HUMAN	Q86YT9	JAML	8.76859	0.0676305	0.651462	0.882664	-0.228306	0.363567
ab1860	CCL25	CCL25_HUMAN	O15444	CCL25	7.64029	-0.0122322	0.914193	0.979521	-0.23673	0.212266
ab1861	CEAM7	CEAM7_HUMAN	Q14002	CEACAM7	8.82863	0.0237866	0.726408	0.916291	-0.110613	0.158186
ab1864	ICAM1	ICAM1_HUMAN	P05362	ICAM1	10.8547	0.853168	8.39411e-08	2.85471e-06	0.559085	1.14725
ab1865	FGF4	FGF4_HUMAN	P08620	FGF4	9.65041	-0.0614246	0.326076	0.641816	-0.184842	0.0619928
ab1867	FGF7	FGF7_HUMAN	P21781	FGF7	8.36586	0.170867	0.45454	0.763517	-0.280377	0.622111
ab1868	TLR2	TLR2_HUMAN	O60603	TLR2	9.18205	0.0944353	0.291815	0.609929	-0.0822708	0.271141
ab1869	CCL1	CCL1_HUMAN	P22362	CCL1	8.1627	-0.0113674	0.932043	0.984992	-0.274988	0.252253
ab1870	CCL8	CCL8_HUMAN	P80075	CCL8	8.86034	-0.246256	0.13725	0.378716	-0.572275	0.0797629
ab1871	PERT	PERT_HUMAN	P07202	TPO	11.0503	1.1053	2.42847e-06	4.81939e-05	0.665374	1.54523
ab1878	CCL28	CCL28_HUMAN	Q9NRJ3	CCL28	12.5045	-1.02225	9.81414e-14	3.77845e-11	-1.25968	-0.784826
ab1879	KLK3	KLK3_HUMAN	P07288	KLK3	11.0133	0.235084	0.169314	0.436166	-0.101689	0.571858
ab1881	IBP3	IBP3_HUMAN	P17936	IGFBP3	9.85589	-0.0991328	0.456225	0.763712	-0.361916	0.16365
ab1882	TIE2	TIE2_HUMAN	Q02763	TEK	8.77876	0.0271817	0.82535	0.947372	-0.216391	0.270754
ab1883	IBP4	IBP4_HUMAN	P22692	IGFBP4	8.54994	-0.0052294	0.953237	0.986237	-0.181582	0.171123
ab1884	IBP5	IBP5_HUMAN	P24593	IGFBP5	8.42199	0.0751907	0.177335	0.446819	-0.034571	0.184952
ab1885	ONCM	ONCM_HUMAN	P13725	OSM	12.9912	-0.0438737	0.692627	0.90455	-0.263291	0.175543
ab1886	TDGF1	TDGF1_HUMAN	P13385	TDGF1	8.89397	0.0286819	0.556648	0.834482	-0.0677346	0.125098
ab1888	IL1B	IL1B_HUMAN	P01584	IL1B	8.17616	0.417761	0.00734071	0.0407229	0.114741	0.720781
ab1889	CNTF	CNTF_HUMAN	P26441	CNTF	8.80788	-0.101298	0.725685	0.916291	-0.672084	0.469487
ab1890	CCL7	CCL7_HUMAN	P80098	CCL7	9.34251	-0.3386	0.0996776	0.302172	-0.74275	0.0655509
ab1891	IL16	IL16_HUMAN	Q14005	IL16	8.92205	0.0546188	0.40349	0.71653	-0.0744681	0.183706
ab1892	CRTAM	CRTAM_HUMAN	O95727	CRTAM	8.43964	0.0608105	0.47525	0.772091	-0.10743	0.229051
ab1895	TFF2	TFF2_HUMAN	Q03403	TFF2	8.31241	0.0420159	0.530198	0.815853	-0.0902365	0.174268
ab1898	IL10	IL10_HUMAN	P22301	IL10	8.93343	-0.160064	0.128716	0.360667	-0.367311	0.0471831
ab1899	TNR6	TNR6_HUMAN	P25445	FAS	9.1027	0.067967	0.483622	0.776457	-0.123698	0.259632
ab1900	FCER2	FCER2_HUMAN	P06734	FCER2	8.80855	0.0124208	0.860256	0.964024	-0.127097	0.151938
ab1901	IL2	IL2_HUMAN	P60568	IL2	15.079	0.0397754	0.577284	0.840598	-0.101254	0.180805
ab1903	THYG	THYG_HUMAN	P01266	TG	10.337	-0.129519	0.380429	0.703814	-0.421025	0.161986
ab1905	EDA	EDA_HUMAN	Q92838	EDA	9.34696	-0.0161506	0.832915	0.950563	-0.167534	0.135233
ab1908	A4	A4_HUMAN	P05067	APP	9.16144	0.384528	0.0167542	0.079438	0.0708462	0.698211
ab1909	XCL1	XCL1_HUMAN	P47992	XCL1	8.09292	-0.295915	0.0886995	0.278542	-0.637373	0.0455437
ab1910	BASI	BASI_HUMAN	P35613	BSG	13.6279	-0.336098	2.97705e-05	0.00044425	-0.48888	-0.183317
ab1911	CALB1	CALB1_HUMAN	P05937	CALB1	11.4422	-0.0471565	0.550156	0.833077	-0.2031	0.108787
ab1913	SEM3E	SEM3E_HUMAN	O15041	SEMA3E	12.5433	0.145687	0.0968685	0.295987	-0.0267394	0.318114
ab1914	IL34	IL34_HUMAN	Q6ZMJ4	IL34	10.5597	-0.0202338	0.802422	0.941294	-0.180133	0.139665
ab1915	MPRI	MPRI_HUMAN	P11717	IGF2R	9.07864	-0.0416207	0.698917	0.906955	-0.254353	0.171112
ab1916	PDGFA	PDGFA_HUMAN	P04085	PDGFA	14.167	-0.302631	0.00227738	0.0157696	-0.494528	-0.110733
ab1920	NRG1	NRG1_HUMAN	Q02297	NRG1	10.0573	0.0992307	0.147333	0.397516	-0.0355381	0.234
ab1921	TNFB	TNFB_HUMAN	P01374	LTA	13.9597	0.00924134	0.899604	0.975697	-0.135613	0.154096
ab1924	ADAM9	ADAM9_HUMAN	Q13443	ADAM9	10.6122	-0.0672828	0.188784	0.462941	-0.168125	0.0335593
ab1925	CSF1R	CSF1R_HUMAN	P07333	CSF1R	11.0378	-0.169363	0.138501	0.380344	-0.394303	0.0555777
ab1926	CCL18	CCL18_HUMAN	P55774	CCL18	7.74877	0.0316184	0.709324	0.908482	-0.136072	0.199309
ab1927	CCL23, CK beta 8-1		P55773	CCL23	8.26274	-0.136103	0.217281	0.507603	-0.353487	0.0812812
ab1928	IL4	IL4_HUMAN	P05112	IL4	11.6055	0.00690942	0.92527	0.984602	-0.138765	0.152584
ab1930	TYPH	TYPH_HUMAN	P19971	TYMP	8.72751	0.41676	0.150409	0.402135	-0.153601	0.987121
ab1931	FETUA	FETUA_HUMAN	P02765	AHSG	10.2738	0.136899	0.0499061	0.184394	5.71596e-05	0.273741
ab1933	IL22	IL22_HUMAN	Q9GZX6	IL22	14.0171	-0.241723	0.000814003	0.0066679	-0.380797	-0.102648
ab1934	TR11B	TR11B_HUMAN	O00300	TNFRSF11B	9.50256	0.504157	0.000698697	0.00587333	0.217886	0.790427
ab1935	A2AP	A2AP_HUMAN	P08697	SERPINF2	9.56056	0.189222	0.197444	0.47755	-0.0999957	0.47844
ab1936	ADAM8	ADAM8_HUMAN	P78325	ADAM8	7.94908	0.429202	0.000284983	0.00288732	0.202413	0.655991
ab1937	I17RB	I17RB_HUMAN	Q9NRM6	IL17RB	9.28503	0.00710972	0.944322	0.985269	-0.194215	0.208434
ab1938	EPOR	EPOR_HUMAN	P19235	EPOR	8.58142	0.119846	0.39593	0.712743	-0.158878	0.398569
ab1939	ACE	ACE_HUMAN	P12821	ACE	9.76002	-0.0134187	0.786492	0.938529	-0.111372	0.0845347
ab1940	ANGP4	ANGP4_HUMAN	Q9Y264	ANGPT4	10.0273	0.149146	0.0262676	0.110948	0.0179399	0.280352
ab1942	DKK4	DKK4_HUMAN	Q9UBT3	DKK4	8.76716	0.0287013	0.726527	0.916291	-0.133541	0.190943
ab1943	LYAM3	LYAM3_HUMAN	P16109	SELP	13.8396	-0.73209	1.1628e-11	2.0349e-09	-0.92307	-0.541111
ab1944	C163A	C163A_HUMAN	Q86VB7	CD163	13.0581	0.07743	0.33234	0.649511	-0.0801834	0.235043
ab1946	MMP9	MMP9_HUMAN	P14780	MMP9	11.7301	2.01301	5.437e-15	4.35494e-12	1.57416	2.45186
ab1947	I13R2	I13R2_HUMAN	Q14627	IL13RA2	14.5671	0.0623034	0.483454	0.776457	-0.113323	0.23793
ab1950	RET4	RET4_HUMAN	P02753	RBP4	10.6335	0.287926	0.000146483	0.00163941	0.142965	0.432887
ab1951	IL17B	IL17B_HUMAN	Q9UHF5	IL17B	9.58663	-0.0449913	0.562127	0.835069	-0.198361	0.108378
ab1952	NTF3	NTF3_HUMAN	P20783	NTF3	8.34041	-0.019264	0.79624	0.940917	-0.16678	0.128252
ab1953	NBL1	NBL1_HUMAN	P41271	NBL1	9.34964	0.0742027	0.361891	0.681644	-0.0864312	0.234837
ab1954	CORIN	CORIN_HUMAN	Q9Y5Q5	CORIN	13.3759	-0.196279	0.0003744	0.00362171	-0.302192	-0.0903649
ab1955	IL37	IL37_HUMAN	Q9NZH6	IL37	8.64653	0.0886032	0.324474	0.640629	-0.0888319	0.266038
ab1956	PSPN	PSPN_HUMAN	O60542	PSPN	8.47903	0.0662653	0.467989	0.769983	-0.114081	0.246611
ab1957	CSF1	CSF1_HUMAN	P09603	CSF1	11.5941	0.0946596	0.382824	0.704879	-0.119466	0.308786
ab1958	VGFR3	VGFR3_HUMAN	P35916	FLT4	10.4129	-0.179842	0.00196885	0.0139931	-0.292209	-0.0674762
ab1960	BMP4	BMP4_HUMAN	P12644	BMP4	8.94554	0.0236076	0.698917	0.906955	-0.0970562	0.144271
ab1962	GASP1	GASP1_HUMAN	Q5JY77	GPRASP1	9.56718	-0.0107351	0.906772	0.977405	-0.192011	0.17054
ab1963	SDC4	SDC4_HUMAN	P31431	SDC4	9.16428	-0.0257624	0.801075	0.941294	-0.227943	0.176418
ab1965	TIMP4	TIMP4_HUMAN	Q99727	TIMP4	9.19283	0.00301188	0.961281	0.988673	-0.119682	0.125706
ab1968	IFNL2	IFNL2_HUMAN	Q8IZJ0	IFNL2	8.37143	-0.00707468	0.953386	0.986237	-0.24642	0.232271
ab1970	I13R1	I13R1_HUMAN	P78552	IL13RA1	11.3625	-0.115104	0.0269912	0.113445	-0.216859	-0.0133493
ab1971	PRL	PRL_HUMAN	P01236	PRL	8.68661	0.0904913	0.0919611	0.286449	-0.0150048	0.195987
ab1972	KAIN	KAIN_HUMAN	P29622	SERPINA4	12.211	0.248482	0.0679033	0.227725	-0.0185989	0.515562
ab1973	STK4	STK4_HUMAN	Q13043	STK4	10.3031	0.146272	0.105548	0.311148	-0.0313634	0.323908
ab1974	KLK14	KLK14_HUMAN	Q9P0G3	KLK14	8.72833	0.043816	0.658546	0.887124	-0.152173	0.239805
ab1975	DMP1	DMP1_HUMAN	Q13316	DMP1	12.7526	-0.401197	5.69554e-06	0.000100586	-0.56775	-0.234644
ab1977	TNR27	TNR27_HUMAN	Q9HAV5	EDA2R	7.77436	0.105062	0.323573	0.640416	-0.10494	0.315064
ab1979	IBP6	IBP6_HUMAN	P24592	IGFBP6	8.78924	0.113513	0.226679	0.51824	-0.0715413	0.298568
ab1980	FLT3	FLT3_HUMAN	P36888	FLT3	8.20225	0.0169949	0.844166	0.957031	-0.153971	0.187961
ab1981	PSN1	PSN1_HUMAN	P49768	PSEN1	9.52549	0.057226	0.676992	0.896411	-0.214337	0.328789
ab1983	TNFL6	TNFL6_HUMAN	P48023	FASLG	9.04544	-0.0297637	0.662082	0.890019	-0.164385	0.104858
ab1984	IL12B	IL12B_HUMAN	P29460	IL12B	9.99265	0.0106654	0.90407	0.977405	-0.164336	0.185667
ab1986	CCL14	CCL14_HUMAN	Q16627	CCL14	8.08551	0.0697685	0.34804	0.667972	-0.0769632	0.2165
ab1987	EPCAM	EPCAM_HUMAN	P16422	EPCAM	11.0188	-0.110724	0.0658943	0.224035	-0.22885	0.00740085
ab1988	IL12p70		P29459	IL12A	9.46559	0.0311823	0.523679	0.814283	-0.0654303	0.127795
ab1989	OLR1	OLR1_HUMAN	P78380	OLR1	11.5845	0.0886146	0.264544	0.570266	-0.0680011	0.24523
ab1990	ILRL1	ILRL1_HUMAN	Q01638	IL1RL1	8.03233	-0.00195285	0.98793	0.997609	-0.257236	0.25333
ab1991	AREG	AREG_HUMAN	P15514	AREG	8.60497	0.11637	0.565274	0.83584	-0.283539	0.516279
ab1992	ANGP1	ANGP1_HUMAN	Q15389	ANGPT1	9.24576	-0.0586236	0.570456	0.839548	-0.262805	0.145558
ab1993	IL6RA	IL6RA_HUMAN	P08887	IL6R	9.66288	0.073543	0.258201	0.563535	-0.0547082	0.201794
ab1995	IGF1R	IGF1R_HUMAN	P08069	IGF1R	10.3693	0.0625116	0.182807	0.455834	-0.0299051	0.154928
ab1999	LYAM2	LYAM2_HUMAN	P16581	SELE	11.1763	0.153661	0.284708	0.597018	-0.129637	0.436959
ab2000	ISK1	ISK1_HUMAN	P00995	SPINK1	10.6641	0.164666	0.179356	0.449309	-0.0768408	0.406173
ab2004	GROA	GROA_HUMAN	P09341	CXCL1	8.98745	0.0489241	0.502547	0.793604	-0.0952278	0.193076
ab2005	SIGL9	SIGL9_HUMAN	Q9Y336	SIGLEC9	10.1405	-0.141426	0.319568	0.636271	-0.421772	0.13892
ab2009	ICAM3	ICAM3_HUMAN	P32942	ICAM3	8.13753	-0.184852	0.177159	0.446819	-0.454585	0.0848803
ab2011	CO5	CO5_HUMAN	P01031	C5	9.80377	-0.034143	0.727321	0.916291	-0.227732	0.159446
ab2014	CSF3	CSF3_HUMAN	P09919	CSF3	12.0916	0.241041	0.00653247	0.0369853	0.0687831	0.413299
ab2015	CD47	CD47_HUMAN	Q08722	CD47	9.19458	0.0213953	0.650941	0.882664	-0.072076	0.114867
ab2017	PROK1	PROK1_HUMAN	P58294	PROK1	10.0386	0.156813	0.00813564	0.0443658	0.0415331	0.272093
ab2018	RETN	RETN_HUMAN	Q9HD89	RETN	9.80996	0.117718	0.0790892	0.255448	-0.0139068	0.249343
ab2019	TNFA	TNFA_HUMAN	P01375	TNF	9.1958	0.0420275	0.32762	0.643539	-0.0426874	0.126742
ab2021	MYOZ3	MYOZ3_HUMAN	Q8TDC0	MYOZ3	9.53294	-0.0373726	0.728071	0.916636	-0.249882	0.175137
ab2023	RGMA	RGMA_HUMAN	Q96B86	RGMA	9.185	-0.0865788	0.279927	0.592154	-0.244615	0.071457
ab2024	CATD	CATD_HUMAN	P07339	CTSD	13.4321	0.0923588	0.187159	0.461363	-0.0455542	0.230272
ab2028	FOLR3	FOLR3_HUMAN	P41439	FOLR3	8.83931	-0.0374519	0.623773	0.873918	-0.188365	0.113461
ab2030	ERBB3	ERBB3_HUMAN	P21860	ERBB3	10.9199	0.0825452	0.336495	0.656284	-0.0869375	0.252028
ab2031	HBEGF	HBEGF_HUMAN	Q99075	HBEGF	8.52525	0.157762	0.147123	0.397516	-0.0563882	0.371913
ab2039	MBL2	MBL2_HUMAN	P11226	MBL2	10.1038	0.22955	0.0364966	0.144263	0.0146893	0.44441
ab2041	IL3RA	IL3RA_HUMAN	P26951	IL3RA	8.02856	0.0147027	0.886218	0.969944	-0.188489	0.217895
ab2050	PRS27	PRS27_HUMAN	Q9BQR3	PRSS27	8.67947	0.135627	0.126806	0.357524	-0.0390924	0.310346
ab2052	ELAF	ELAF_HUMAN	P19957	PI3	11.1697	0.712469	0.00369754	0.023491	0.236579	1.18836
ab2053	ATS5	ATS5_HUMAN	Q9UNA0	ADAMTS5	9.74897	0.0797658	0.270621	0.578186	-0.0630231	0.222555
ab2054	ENOG	ENOG_HUMAN	P09104	ENO2	13.7236	-0.00789087	0.9348	0.984992	-0.198643	0.182861
ab2058	CXCL9	CXCL9_HUMAN	Q07325	CXCL9	13.5724	-1.49724	4.63339e-10	3.87795e-08	-1.93021	-1.06428
ab2067	HAVR2	HAVR2_HUMAN	Q8TDQ0	HAVCR2	10.8259	0.0543907	0.64294	0.882537	-0.177516	0.286298
ab2071	NUCB2	NUCB2_HUMAN	P80303	NUCB2	11.6546	-0.00424148	0.921882	0.982626	-0.0897765	0.0812935
ab2073	TNF10	TNF10_HUMAN	P50591	TNFSF10	8.13722	0.192246	0.0591078	0.209544	-0.00752273	0.392015
ab2075	VGFR2	VGFR2_HUMAN	P35968	KDR	8.30399	0.190978	0.104266	0.310557	-0.0400842	0.422041
ab2078	GDF15	GDF15_HUMAN	Q99988	GDF15	9.03195	0.17833	0.0448109	0.169805	0.00420462	0.352456
ab2080	HS71A	HS71A_HUMAN	P0DMV8	HSPA1A	12.1982	0.0787694	0.104394	0.310557	-0.0165685	0.174107
ab2088	ADA15	ADA15_HUMAN	Q13444	ADAM15	10.0998	-0.282344	0.00217354	0.0151049	-0.460524	-0.104163
ab2089	1433Z	1433Z_HUMAN	P63104	YWHAZ	9.91015	-0.268454	0.000325699	0.0032167	-0.411757	-0.125152
ab2092	TNR25	TNR25_HUMAN	Q93038	TNFRSF25	8.74347	0.0174355	0.798975	0.941004	-0.117936	0.152807
ab2093	CCN4	CCN4_HUMAN	O95388	WISP1	9.23315	-0.109323	0.414881	0.727333	-0.374078	0.155433
ab2096	CCL19	CCL19_HUMAN	Q99731	CCL19	8.34698	0.0134696	0.915549	0.979772	-0.237723	0.264662
ab2098	CCL26	CCL26_HUMAN	Q9Y258	CCL26	8.07434	0.065136	0.585794	0.849776	-0.171082	0.301354
ab2100	IL1R1	IL1R1_HUMAN	P14778	IL1R1	8.94123	0.0478656	0.559946	0.834482	-0.114395	0.210126
ab2102	IL17	IL17_HUMAN	Q16552	IL17A	9.09069	0.083095	0.661174	0.88942	-0.29167	0.45786
ab2106	BDNF	BDNF_HUMAN	P23560	BDNF	12.7695	-0.106755	0.329198	0.645321	-0.322646	0.109137
ab2107	TGFB1	TGFB1_HUMAN	P01137	TGFB1	9.66901	0.233481	0.00504081	0.0303236	0.0718392	0.395123
ab2108	IL7	IL7_HUMAN	P13232	IL7	8.25806	0.0814419	0.303566	0.621438	-0.0747225	0.237606
ab2109	CLUS	CLUS_HUMAN	P10909	CLU	14.8098	0.257083	0.0158671	0.0763605	0.0491424	0.465023
ab2110	NRCAM	NRCAM_HUMAN	Q92823	NRCAM	11.8126	0.109802	0.202598	0.485109	-0.0599746	0.279579
ab2112	CCL11	CCL11_HUMAN	P51671	CCL11	9.31246	0.163232	0.0030183	0.0196292	0.0566106	0.269853
ab2113	TNR18	TNR18_HUMAN	Q9Y5U5	TNFRSF18	10.2908	0.12173	0.0209014	0.094449	0.0187961	0.224664
ab2115	CXL11	CXL11_HUMAN	O14625	CXCL11	9.31326	-0.0404626	0.731214	0.917979	-0.273345	0.19242
ab2118	LOXL2	LOXL2_HUMAN	Q9Y4K0	LOXL2	8.37927	0.328994	0.0162164	0.0772689	0.0619844	0.596004
ab2119	UTER	UTER_HUMAN	P11684	SCGB1A1	10.9815	-0.148896	0.093292	0.289657	-0.3232	0.025408
ab2121	DKK1	DKK1_HUMAN	O94907	DKK1	9.54125	0.103931	0.0839726	0.266305	-0.0141817	0.222043
ab2122	CD40L	CD40L_HUMAN	P29965	CD40LG	8.97696	-0.0435333	0.711456	0.908794	-0.276203	0.189136
ab2123	CO1A1	CO1A1_HUMAN	P02452	COL1A1	14.221	0.0385388	0.598397	0.853672	-0.106069	0.183147
ab2124	IL31	IL31_HUMAN	Q6EBC2	IL31	8.79678	-0.0144756	0.842783	0.957031	-0.1588	0.129849
ab2125	TREM1	TREM1_HUMAN	Q9NP99	TREM1	8.75464	0.268869	0.000584513	0.00519583	0.118476	0.419262
ab2128	CXCL7	CXCL7_HUMAN	P02775	PPBP	7.6929	-0.012093	0.931365	0.984992	-0.289763	0.265577
ab2129	SLAF8	SLAF8_HUMAN	Q9P0V8	SLAMF8	13.4202	-0.435041	3.44657e-05	0.000498846	-0.634529	-0.235552
ab2130	RARR2	RARR2_HUMAN	Q99969	RARRES2	11.4201	0.16305	0.067672	0.227725	-0.0120546	0.338154
ab2131	SPIT1	SPIT1_HUMAN	O43278	SPINT1	14.3159	0.445399	7.66983e-06	0.000133035	0.257628	0.63317
ab2132	SLAF1	SLAF1_HUMAN	Q13291	SLAMF1	12.5602	0.369943	0.00966221	0.0510982	0.0916121	0.648274
ab2133	RENI	RENI_HUMAN	P00797	REN	9.47507	-0.122016	0.284119	0.596433	-0.346695	0.102664
ab2135	EPCR	EPCR_HUMAN	Q9UNN8	PROCR	9.03362	0.00425952	0.955497	0.987125	-0.146687	0.155206
ab2136	KI67	KI67_HUMAN	P46013	MKI67	8.79155	-0.0290092	0.733772	0.917979	-0.197641	0.139622
ab2139	VGFR1	VGFR1_HUMAN	P17948	FLT1	9.44751	0.217703	0.0101679	0.0531883	0.0527532	0.382653
ab2140	THBG	THBG_HUMAN	P05543	SERPINA7	7.85328	0.0786341	0.345678	0.666016	-0.0859319	0.2432
ab2144	RSPO3	RSPO3_HUMAN	Q9BXY4	RSPO3	8.39424	0.0619657	0.388928	0.708983	-0.0800238	0.203955
ab2145	TNR21	TNR21_HUMAN	O75509	TNFRSF21	8.8782	0.0293722	0.624741	0.874098	-0.0893145	0.148059
ab2146	SCRB2	SCRB2_HUMAN	Q14108	SCARB2	8.88256	0.0313731	0.657213	0.885948	-0.108376	0.171122
ab2147	IL13	IL13_HUMAN	P35225	IL13	7.61017	0.141084	0.0554929	0.198557	-0.00337178	0.28554
ab2150	CCL23	CCL23_HUMAN	P55773	CCL23	10.0244	-0.00476131	0.953448	0.986237	-0.166056	0.156533
ab2151	EGF	EGF_HUMAN	P01133	EGF	9.2648	0.0818727	0.358696	0.676951	-0.0941857	0.257931
ab2153	GASP2	GASP2_HUMAN	Q96D09	GPRASP2	8.63673	0.0280628	0.747357	0.923755	-0.144181	0.200306
ab2154	CCL27	CCL27_HUMAN	Q9Y4X3	CCL27	11.5912	0.0930381	0.471877	0.772091	-0.162404	0.34848
ab2156	CCL20	CCL20_HUMAN	P78556	CCL20	8.87718	0.0495317	0.565575	0.83584	-0.120818	0.219881
ab2157	CD244	CD244_HUMAN	Q9BZW8	CD244	8.8619	0.0740957	0.442336	0.754873	-0.116378	0.264569
ab2158	CATL1	CATL1_HUMAN	P07711	CTSL	11.4307	0.291083	0.00106075	0.00826698	0.11962	0.462546
ab2172	IL3	IL3_HUMAN	P08700	IL3	8.69559	-0.069505	0.453502	0.763104	-0.252638	0.113628
ab2173	WIF1	WIF1_HUMAN	Q9Y5W5	WIF1	9.8902	0.036468	0.758614	0.930707	-0.198169	0.271105
ab2175	CSF2	CSF2_HUMAN	P04141	CSF2	8.79849	-0.152086	0.0199988	0.0914433	-0.279748	-0.0244247
ab2176	INHBA	INHBA_HUMAN	P08476	INHBA	9.98164	1.03572	1.37867e-06	2.94883e-05	0.634277	1.43717
ab2182	CCL13	CCL13_HUMAN	Q99616	CCL13	8.09078	-0.137408	0.09109	0.284195	-0.297166	0.0223487
ab2186	TYRO3	TYRO3_HUMAN	Q06418	TYRO3	8.61872	-0.0302731	0.762571	0.930707	-0.228402	0.167856
ab2189	LYAM1	LYAM1_HUMAN	P14151	SELL	8.3128	0.0373538	0.644053	0.882537	-0.122448	0.197156
ab2192	FABPI	FABPI_HUMAN	P12104	FABP2	10.4422	-0.0316042	0.725063	0.916291	-0.209265	0.146056
ab2197	SPRC	SPRC_HUMAN	P09486	SPARC	10.5907	-0.158374	0.0940277	0.290535	-0.344195	0.027447
ab2198	LAYN	LAYN_HUMAN	Q6UX15	LAYN	10.7596	0.357833	0.00150702	0.0112008	0.140037	0.575629
ab2201	GDF2	GDF2_HUMAN	Q9UK05	GDF2	8.72782	0.0992278	0.292554	0.610213	-0.0867318	0.285187
ab2202	TF	TF_HUMAN	P13726	F3	12.3112	0.144138	0.142602	0.387724	-0.0493081	0.337584
ab2208	TIMP3	TIMP3_HUMAN	P35625	TIMP3	9.00038	-0.0116639	0.847526	0.959134	-0.13162	0.108292
ab2214	ADIPO	ADIPO_HUMAN	Q15848	ADIPOQ	12.1344	0.214442	0.011563	0.059042	0.0489877	0.379896
ab2215	FGF23	FGF23_HUMAN	Q9GZV9	FGF23	9.4365	-0.147878	0.104755	0.310715	-0.32705	0.0312939
ab2219	FETA	FETA_HUMAN	P02771	AFP	9.28446	-0.0802855	0.306201	0.62435	-0.235078	0.0745067
ab2222	MMP1	MMP1_HUMAN	P03956	MMP1	9.52497	1.29619	7.88545e-09	3.79487e-07	0.885949	1.70643
ab2223	PARK7	PARK7_HUMAN	Q99497	PARK7	13.0253	0.248595	2.26786e-06	4.5954e-05	0.149973	0.347218
ab2225	Ubiquitin+1		P0CG47	UBB	10.8564	-0.272704	0.00340411	0.0219714	-0.453187	-0.0922215
ab2227	TNR17	TNR17_HUMAN	Q02223	TNFRSF17	9.02368	0.0814221	0.342476	0.664583	-0.0878468	0.250691
ab2236	SDC3	SDC3_HUMAN	O75056	SDC3	9.24544	-0.0474719	0.735776	0.917979	-0.325605	0.230661
ab2237	NTF4	NTF4_HUMAN	P34130	NTF4	14.0945	-0.27518	0.00248369	0.0169543	-0.451244	-0.0991158
ab2238	REL1	REL1_HUMAN	P04808	RLN1	8.37195	-0.0376104	0.665738	0.893074	-0.209708	0.134487
ab2244	TGBR3	TGBR3_HUMAN	Q03167	TGFBR3	10.3018	0.321681	0.121467	0.347436	-0.0868149	0.730176
ab2246	CD166	CD166_HUMAN	Q13740	ALCAM	14.0964	-0.387999	0.00147293	0.0110326	-0.623639	-0.152359
ab2250	TR13B	TR13B_HUMAN	O14836	TNFRSF13B	11.1802	-0.118324	0.0727153	0.239742	-0.247739	0.0110899
ab2252	IL9	IL9_HUMAN	P15248	IL9	8.82292	-0.0833376	0.224743	0.516198	-0.218629	0.0519535
ab2253	HGFA	HGFA_HUMAN	Q04756	HGFAC	11.3994	0.0711222	0.423187	0.731336	-0.104233	0.246477
ab2254	NEP	NEP_HUMAN	P08473	MME	11.476	-0.416668	9.45702e-07	2.08545e-05	-0.575434	-0.257902
ab2263	IL1A	IL1A_HUMAN	P01583	IL1A	13.4895	0.0567173	0.495896	0.787623	-0.107821	0.221256
ab2265	HAVR1	HAVR1_HUMAN	Q96D42	HAVCR1	8.32103	0.196536	0.00817519	0.0444555	0.0519615	0.341111
ab2266	TIMP2	TIMP2_HUMAN	P16035	TIMP2	9.83462	0.229755	0.0618695	0.215793	-0.011611	0.471122
ab2267	CD14	CD14_HUMAN	P08571	CD14	11.0706	-0.161943	0.0889523	0.278743	-0.34896	0.0250744
ab2270	FRS2	FRS2_HUMAN	Q8WU20	FRS2	9.30372	-0.0961745	0.151463	0.40439	-0.228138	0.0357891
ab2273	ANGL4	ANGL4_HUMAN	Q9BY76	ANGPTL4	8.63005	0.112279	0.186625	0.461173	-0.055175	0.279734
ab2274	TNR9	TNR9_HUMAN	Q07011	TNFRSF9	9.4428	0.129806	0.176029	0.445277	-0.0591062	0.318719
ab2275	TSLP	TSLP_HUMAN	Q969D9	TSLP	8.33614	0.104345	0.466728	0.769222	-0.178832	0.387521
ab2276	CXL13	CXL13_HUMAN	O43927	CXCL13	8.7531	0.28083	0.0180309	0.0838395	0.0490478	0.512612
ab2282	SIGL5	SIGL5_HUMAN	O15389	SIGLEC5	9.02616	0.760797	1.10545e-08	4.72886e-07	0.517207	1.00439
ab2287	ARTN	ARTN_HUMAN	Q5T4W7	ARTN	8.85196	-0.14804	0.312354	0.629614	-0.437134	0.141055
ab2288	PSA2	PSA2_HUMAN	P25787	PSMA2	10.0075	0.000154576	0.998388	0.999003	-0.151186	0.151495
ab2290	BCAM	BCAM_HUMAN	P50895	BCAM	13.6023	0.00505587	0.934277	0.984992	-0.116189	0.126301
ab2292	ANGT	ANGT_HUMAN	P01019	AGT	9.58584	0.401345	0.000107872	0.00126618	0.203478	0.599213
ab2299	ITA5	ITA5_HUMAN	P08648	ITGA5	9.65595	0.0565665	0.20787	0.493402	-0.0319283	0.145061
ab2300	CXL14	CXL14_HUMAN	O95715	CXCL14	8.736	-0.128102	0.423835	0.731733	-0.444387	0.188183
ab2301	TNF14	TNF14_HUMAN	O43557	TNFSF14	9.12238	0.0149766	0.844095	0.957031	-0.135617	0.16557
ab2302	SPIT2	SPIT2_HUMAN	O43291	SPINT2	7.96594	-0.0272033	0.84517	0.957031	-0.302663	0.248256
ab2305	HSPB1	HSPB1_HUMAN	P04792	HSPB1	12.0409	0.144435	0.000294854	0.00295622	0.0679186	0.220951
ab2306	UFO	UFO_HUMAN	P30530	AXL	7.70092	0.0592018	0.560244	0.834482	-0.14164	0.260044
ab2307	COMP	COMP_HUMAN	P49747	COMP	9.80192	-0.151393	0.135786	0.375558	-0.351067	0.0482817
ab2308	SDC1	SDC1_HUMAN	P18827	SDC1	8.84092	-0.0440704	0.735413	0.917979	-0.301905	0.213765
ab2312	IL8	IL8_HUMAN	P10145	CXCL8	10.6111	2.07051	1.09869e-07	3.5847e-06	1.34933	2.79168
ab2313	FGF9	FGF9_HUMAN	P31371	FGF9	10.8989	0.25902	0.250753	0.55292	-0.185613	0.703654
ab2314	CCN3	CCN3_HUMAN	P48745	CCN3	10.9745	-0.429064	0.000532593	0.00481334	-0.667225	-0.190903
ab2315	IL6RB	IL6RB_HUMAN	P40189	IL6ST	11.5471	-0.223172	0.0497293	0.184394	-0.446076	-0.000268728
ab2317	BMP6	BMP6_HUMAN	P22004	BMP6	9.53687	-0.0683779	0.34404	0.665606	-0.210993	0.0742368
ab2318	LIF	LIF_HUMAN	P15018	LIF	7.99152	0.105305	0.222358	0.512623	-0.0647642	0.275375
ab2324	MICA	MICA_HUMAN	Q29983	MICA	9.30863	0.0503969	0.76059	0.930707	-0.276621	0.377415
ab2326	CXL10	CXL10_HUMAN	P02778	CXCL10	8.59639	0.0279517	0.808082	0.942762	-0.19959	0.255494
ab2327	A1AT	A1AT_HUMAN	P01009	SERPINA1	13.0261	0.30038	0.00280174	0.0184074	0.105736	0.495024
ab2329	ULBP3	ULBP3_HUMAN	Q9BZM4	ULBP3	11.5467	0.145576	0.154342	0.41037	-0.0555916	0.346743
ab2332	TNR1A	TNR1A_HUMAN	P19438	TNFRSF1A	11.2607	0.0574986	0.645681	0.882537	-0.1897	0.304697
ab2334	BGH3	BGH3_HUMAN	Q15582	TGFBI	12.8791	-0.613247	1.91283e-09	1.083e-07	-0.798513	-0.427982
ab2335	IFNL1	IFNL1_HUMAN	Q8IU54	IFNL1	9.52721	-0.000465185	0.998037	0.999003	-0.374463	0.373533
ab2340	LEP	LEP_HUMAN	P41159	LEP	7.83342	0.113736	0.169413	0.436166	-0.0492365	0.276709
ab2341	ANGP2	ANGP2_HUMAN	O15123	ANGPT2	14.5137	0.331958	0.0565497	0.201589	-0.00942421	0.673341
ab2342	ADA17	ADA17_HUMAN	P78536	ADAM17	13.538	-0.274343	2.63318e-05	0.000399124	-0.398157	-0.15053
ab2343	MOK	MOK_HUMAN	Q9UQ07	MOK	7.87311	0.0911805	0.45102	0.760923	-0.147745	0.330106
ab2345	LEG7	LEG7_HUMAN	P47929	LGALS7; LGALS7B	9.04243	0.132785	0.167579	0.433588	-0.0566574	0.322228
ab2347	IBP1	IBP1_HUMAN	P08833	IGFBP1	12.4242	0.306477	0.133249	0.370671	-0.0950903	0.708045
ab2348	GRAB	GRAB_HUMAN	P10144	GZMB	13.1491	1.07691	3.18169e-07	8.25716e-06	0.685395	1.46842
ab2350	FGF1	FGF1_HUMAN	P05230	FGF1	9.88182	0.984461	0.000248819	0.00257514	0.46954	1.49938
ab2351	TGFB1,2,3		P01137	TGFB1	7.53295	0.130583	0.28197	0.594516	-0.108796	0.369963
ab2354	NOTC1	NOTC1_HUMAN	P46531	NOTCH1	9.39896	0.278569	0.0326761	0.133266	0.0233944	0.533744
ab2356	FGF19	FGF19_HUMAN	O95750	FGF19	9.37216	-0.000628446	0.995378	0.99797	-0.215157	0.2139
ab2357	SCF	SCF_HUMAN	P21583	KITLG	8.18563	0.0709619	0.460958	0.765612	-0.119142	0.261066
ab2360	MMP10	MMP10_HUMAN	P09238	MMP10	11.4588	0.304502	0.00898598	0.0481839	0.0776588	0.531346
ab2363	CEAM1	CEAM1_HUMAN	P13688	CEACAM1	12.8548	0.470913	8.69534e-05	0.00107502	0.242059	0.699768
ab2365	SHBG	SHBG_HUMAN	P04278	SHBG	8.69362	0.340965	6.70003e-07	1.57287e-05	0.213008	0.468922
ab2373	BMP5	BMP5_HUMAN	P22003	BMP5	10.4277	0.326059	0.00256068	0.0172493	0.116775	0.535343
ab2374	FGF2	FGF2_HUMAN	P09038	FGF2	10.8911	-0.134973	0.0290839	0.12066	-0.255931	-0.0140153
ab2379	TRML1	TRML1_HUMAN	Q86YW5	TREML1	8.79449	0.290919	0.00399465	0.0251297	0.0948964	0.486941
ab2381	DAND5	DAND5_HUMAN	Q8N907	DAND5	10.8951	-0.21146	0.00193243	0.0138287	-0.343335	-0.0795857
ab2382	FETUB	FETUB_HUMAN	Q9UGM5	FETUB	9.47519	0.234271	0.0422293	0.162583	0.00837263	0.460169
ab2383	AMPN	AMPN_HUMAN	P15144	ANPEP	10.4185	0.276964	1.24175e-06	2.6858e-05	0.170125	0.383802
ab2389	S10A8	S10A8_HUMAN	P05109	S100A8	9.25722	0.280939	0.00356742	0.022779	0.0940372	0.467841
ab2390	GAS1	GAS1_HUMAN	P54826	GAS1	11.8731	0.926986	9.5907e-05	0.00114671	0.473557	1.38041
ab2391	CCL4	CCL4_HUMAN	P13236	CCL4	9.13581	0.334613	6.10431e-05	0.000816028	0.175674	0.493552
ab2394	I18BP	I18BP_HUMAN	O95998	IL18BP	8.9985	0.0590815	0.1936	0.47115	-0.0304424	0.148606
ab2395	TFPI1	TFPI1_HUMAN	P10646	TFPI	8.43223	0.0836058	0.505743	0.797996	-0.164591	0.331802
ab2403	IL17C	IL17C_HUMAN	Q9P0M4	IL17C	11.8886	0.0441426	0.651206	0.882664	-0.148864	0.237149
ab2405	LYVE1	LYVE1_HUMAN	Q9Y5Y7	LYVE1	8.84736	-0.00903769	0.907844	0.977405	-0.163434	0.145358
ab2407	I17RA	I17RA_HUMAN	Q96F46	IL17RA	11.9332	0.0331546	0.794446	0.940917	-0.218463	0.284772
ab2408	LGMN	LGMN_HUMAN	Q99538	LGMN	9.86513	-0.108153	0.522191	0.812625	-0.442044	0.225739
ab2412	CADH1	CADH1_HUMAN	P12830	CDH1	10.1516	-0.190568	0.062043	0.215793	-0.390903	0.009766
ab2419	MMP2	MMP2_HUMAN	P08253	MMP2	11.5161	0.219905	0.0133472	0.0659875	0.046646	0.393163
ab2428	MMP1	MMP1_HUMAN	P03956	MMP1	9.58572	0.994918	0.0167996	0.0794576	0.182959	1.80688
ab2430	IGF1	IGF1_HUMAN	P05019	IGF1	12.4279	0.329817	0.000873489	0.00703542	0.138881	0.520752
ab2431	IL5	IL5_HUMAN	P05113	IL5	8.65827	-0.230452	0.162145	0.424666	-0.554994	0.09409
ab2432	CATB	CATB_HUMAN	P07858	CTSB	9.12277	0.175525	0.148716	0.399272	-0.0636846	0.414735
ab2433	IL6RA	IL6RA_HUMAN	P08887	IL6R	9.59607	0.044575	0.520022	0.809904	-0.092322	0.181472
ab2434	IL1RA	IL1RA_HUMAN	P18510	IL1RN	11.0679	0.136419	0.671426	0.89632	-0.49931	0.772148
ab2435	CCL2	CCL2_HUMAN	P13500	CCL2	11.2801	0.235402	0.00125501	0.00954899	0.0945789	0.376224
ab2437	CD276	CD276_HUMAN	Q5ZPR3	CD276	11.4856	0.0148794	0.823913	0.946886	-0.117348	0.147107
ab2438	CCL5	CCL5_HUMAN	P13501	CCL5	8.69932	0.391297	0.00229479	0.0158332	0.142982	0.639611
ab2439	MMP9	MMP9_HUMAN	P14780	MMP9	12.4048	1.1498	8.27327e-10	6.37042e-08	0.811417	1.48819
ab2440	IL23A	IL23A_HUMAN	Q9NPF7	IL23A	8.25952	0.152104	0.141645	0.386239	-0.0515389	0.355746
ab2441	IL34	IL34_HUMAN	Q6ZMJ4	IL34	11.0372	0.15417	0.21908	0.508108	-0.0930423	0.401382
ab2443	HGF	HGF_HUMAN	P14210	HGF	14.9291	-0.0911499	0.458907	0.764183	-0.33422	0.151921
ab2444	IL15	IL15_HUMAN	P40933	IL15	10.6699	0.510789	1.36131e-05	0.000222079	0.288721	0.732857
ab2445	TNR16	TNR16_HUMAN	P08138	NGFR	11.529	-0.199301	0.00272819	0.0179855	-0.328082	-0.0705202
ab2446	LEG1	LEG1_HUMAN	P09382	LGALS1	12.3256	0.00787803	0.878723	0.968809	-0.0942194	0.109975
ab2447	IL23R	IL23R_HUMAN	Q5VWK5	IL23R	10.4076	-0.00699417	0.940076	0.984992	-0.190987	0.176998
ab2448	CCL17	CCL17_HUMAN	Q92583	CCL17	8.25313	0.36329	0.00250812	0.0170005	0.130614	0.595965
ab2449	CAH9	CAH9_HUMAN	Q16790	CA9	11.5585	-0.0308687	0.721427	0.91601	-0.202031	0.140294
ab2454	EGFR	EGFR_HUMAN	P00533	EGFR	11.5936	0.015175	0.748515	0.923755	-0.0784099	0.10876
ab2455	TNR1B	TNR1B_HUMAN	P20333	TNFRSF1B	9.15104	0.177087	0.0014102	0.0106041	0.0699826	0.284191
ab2456	MERTK	MERTK_HUMAN	Q12866	MERTK	10.0676	0.597213	0.000370437	0.00360147	0.275219	0.919206
ab2457	IL6RA	IL6RA_HUMAN	P08887	IL6R	9.77873	0.0861525	0.640714	0.882537	-0.278729	0.451034
ab2459	VWF	VWF_HUMAN	P04275	VWF	9.35814	0.0832769	0.274133	0.584392	-0.0668993	0.233453
ab2460	CD80	CD80_HUMAN	P33681	CD80	8.77584	-0.124678	0.244036	0.540587	-0.335661	0.0863056
ab2463	ADA12	ADA12_HUMAN	O43184	ADAM12	9.56144	0.0670733	0.248854	0.550625	-0.0476009	0.181747
ab2464	VEGF165b		P15692	VEGFA	10.7608	-0.279409	0.0414903	0.160058	-0.547843	-0.0109751
ab2466	IL33	IL33_HUMAN	O95760	IL33	9.32138	-0.0524183	0.547745	0.832209	-0.224717	0.119881
ab2467	MMP14	MMP14_HUMAN	P50281	MMP14	9.94226	0.227456	0.0067381	0.0377059	0.0642693	0.390643
ab2473	PECA1	PECA1_HUMAN	P16284	PECAM1	10.1916	0.309409	0.00020053	0.00212099	0.150115	0.468703
ab2475	TGFR2	TGFR2_HUMAN	P37173	TGFBR2	9.86149	0.140969	0.126882	0.357524	-0.0406688	0.322607
ab2476	FLT3L	FLT3L_HUMAN	P49771	FLT3LG	7.78733	0.0280225	0.865513	0.966984	-0.299174	0.355219
ab2478	NCAM1	NCAM1_HUMAN	P13591	NCAM1	10.0011	0.114321	0.0745148	0.243947	-0.0115099	0.240151
ab2480	IL1R2	IL1R2_HUMAN	P27930	IL1R2	8.43838	0.0374806	0.782213	0.938529	-0.230607	0.305568
ab2483	CADH3	CADH3_HUMAN	P22223	CDH3	8.78316	-0.0491773	0.606565	0.857926	-0.23791	0.139555
ab2484	MMP1	MMP1_HUMAN	P03956	MMP1	9.76708	1.06334	2.81413e-07	7.52389e-06	0.678725	1.44796
ab2485	SEPR	SEPR_HUMAN	Q12884	FAP	11.7079	-0.246434	0.000325847	0.0032167	-0.377987	-0.114882
ab2487	TNF18	TNF18_HUMAN	Q9UNG2	TNFSF18	8.09446	-0.077895	0.535174	0.819578	-0.326084	0.170294
ab2489	NID1	NID1_HUMAN	P14543	NID1	11.8182	-0.130025	0.115519	0.335914	-0.292466	0.0324155
ab2491	SDF1	SDF1_HUMAN	P48061	CXCL12	13.4577	-0.0617246	0.477292	0.772091	-0.233289	0.109839
ab2492	IL17F	IL17F_HUMAN	Q96PD4	IL17F	8.35517	0.047119	0.704807	0.90809	-0.19877	0.293008
ab2495	CCL22	CCL22_HUMAN	O00626	CCL22	8.3208	-0.0146748	0.942901	0.984992	-0.419855	0.390506
ab2501	FOLR1	FOLR1_HUMAN	P15328	FOLR1	8.77692	0.190023	0.000500566	0.00459167	0.08508	0.294966
ab2503	CXL10	CXL10_HUMAN	P02778	CXCL10	8.68072	-0.0388539	0.641411	0.882537	-0.203756	0.126049
ab2506	CSF3R	CSF3R_HUMAN	Q99062	CSF3R	7.97523	0.131354	0.173865	0.44306	-0.0588461	0.321554
ab2508	CXCL6	CXCL6_HUMAN	P80162	CXCL6	9.35645	0.996337	8.55824e-05	0.00107502	0.512643	1.48003
ab2515	CXL16	CXL16_HUMAN	Q9H2A7	CXCL16	8.68518	0.217113	0.0283311	0.117791	0.023481	0.410744
ab2671	WFDC2	WFDC2_HUMAN	Q14508	WFDC2	13.2989	0.63435	2.51251e-05	0.000383856	0.348843	0.919858
ab2674	TNF11	TNF11_HUMAN	O14788	TNFSF11	14.0833	-1.20248	2.28494e-07	6.28358e-06	-1.63373	-0.771238
ab2675	RSPO1	RSPO1_HUMAN	Q2MKA7	RSPO1	10.1276	0.0412675	0.652017	0.882664	-0.139619	0.222154
ab2676	ITIH4	ITIH4_HUMAN	Q14624	ITIH4	13.2583	0.579336	1.82744e-09	1.06601e-07	0.404569	0.754103
ab2677	proBDNF		P23560	BDNF	11.1617	-0.0537191	0.70816	0.908136	-0.337431	0.229992
ab2678	LBP	LBP_HUMAN	P18428	LBP	8.85356	-0.0186987	0.932552	0.984992	-0.455618	0.418221
ab2679	ANT3	ANT3_HUMAN	P01008	SERPINC1	14.3342	0.279532	0.00203687	0.0143625	0.104283	0.454782
ab2680	IFNL3	IFNL3_HUMAN	Q8IZI9	IFNL3	10.6959	0.0447131	0.780631	0.938529	-0.27274	0.362166
ab2681	TPA	TPA_HUMAN	P00750	PLAT	8.91708	-0.19284	0.002382	0.016318	-0.315686	-0.0699928
ab2682	AMBP	AMBP_HUMAN	P02760	AMBP	13.1459	0.373477	0.0202145	0.0922106	0.059422	0.687532
ab2683	ENPP2	ENPP2_HUMAN	Q13822	ENPP2	9.30601	-0.00738819	0.950802	0.986237	-0.244193	0.229417
ab2684	SPHK1	SPHK1_HUMAN	Q9NYA1	SPHK1	12.8387	-0.137599	0.211971	0.50051	-0.354824	0.0796257
ab2685	CHLE	CHLE_HUMAN	P06276	BCHE	13.127	0.147149	0.320453	0.636607	-0.145078	0.439376
ab2686	FABPH	FABPH_HUMAN	P05413	FABP3	11.1045	0.0517787	0.874315	0.968207	-0.595538	0.699096
ab2687	I36RA	I36RA_HUMAN	Q9UBH0	IL36RN	9.29572	-0.00906424	0.871879	0.968207	-0.120209	0.102081
ab2688	NAMPT	NAMPT_HUMAN	P43490	NAMPT	11.9918	0.198328	0.00606592	0.0352776	0.0578997	0.338757
ab2689	A1AG1	A1AG1_HUMAN	P02763	ORM1	10.9728	0.0739491	0.488148	0.77862	-0.136766	0.284664
ab2690	RSPO4	RSPO4_HUMAN	Q2I0M5	RSPO4	9.32937	0.0232082	0.621845	0.871851	-0.0697915	0.116208
ab2691	KLOTB	KLOTB_HUMAN	Q86Z14	KLB	13.1495	0.0985647	0.396174	0.712743	-0.130785	0.327914
ab2692	MSLN	MSLN_HUMAN	Q13421	MSLN	9.26064	0.0214194	0.820516	0.94581	-0.165261	0.2081
ab2693	CALCA	CALCA_HUMAN	P06881	CALCA	9.3309	-0.0297672	0.79105	0.940562	-0.251919	0.192384
ab2694	UROM	UROM_HUMAN	P07911	UMOD	14.5213	-0.700781	1.0091e-05	0.000168915	-1.00054	-0.401023
ab2696	SFRP5	SFRP5_HUMAN	Q5T4F7	SFRP5	14.1392	-0.799611	0.00948902	0.0504596	-1.39972	-0.199503
ab2697	PEPC	PEPC_HUMAN	P20142	PGC	14.558	0.136743	0.093769	0.290201	-0.0235703	0.297056
ab2698	CATH	CATH_HUMAN	P09668	CTSH	11.8525	-0.142232	0.0211893	0.0953021	-0.262779	-0.0216855
ab2699	LG3BP	LG3BP_HUMAN	Q08380	LGALS3BP	13.9085	-0.0385449	0.703939	0.90809	-0.239071	0.161981
ab2700	TLR3	TLR3_HUMAN	O15455	TLR3	14.2698	-0.416446	4.29333e-06	8.02394e-05	-0.586878	-0.246014
ab2701	FGF21	FGF21_HUMAN	Q9NSA1	FGF21	12.6531	0.550567	0.00485275	0.0293759	0.17112	0.930013
ab2702	MIA	MIA_HUMAN	Q16674	MIA	13.4174	0.212174	0.0320522	0.130999	0.0185331	0.405814
ab2703	KLK1	KLK1_HUMAN	P06870	KLK1	9.59021	-0.040591	0.528357	0.815177	-0.167787	0.0866054
ab2704	GRN	GRN_HUMAN	P28799	GRN	11.0319	0.315372	0.00744736	0.0411959	0.0861925	0.544552
ab2705	EDIL3	EDIL3_HUMAN	O43854	EDIL3	10.8269	0.0854161	0.763905	0.930707	-0.476866	0.647698
ab2706	IBP7	IBP7_HUMAN	Q16270	IGFBP7	11.2131	0.160835	0.345316	0.666016	-0.175508	0.497178
ab2707	PCSK9	PCSK9_HUMAN	Q8NBP7	PCSK9	8.30636	0.0865001	0.406257	0.719134	-0.119147	0.292148
ab2708	GPC3	GPC3_HUMAN	P51654	GPC3	9.92849	-0.207698	0.0625431	0.216538	-0.426464	0.0110683
ab2709	FGFP1	FGFP1_HUMAN	Q14512	FGFBP1	13.7463	-0.510106	0.000107773	0.00126618	-0.761578	-0.258634
ab2710	PCSK9	PCSK9_HUMAN	Q8NBP7	PCSK9	8.22281	0.0962818	0.602004	0.855874	-0.26859	0.461154
ab2711	FSTL3	FSTL3_HUMAN	O95633	FSTL3	8.59838	-0.0263283	0.748141	0.923755	-0.188446	0.13579
ab2712	MBP	MBP_HUMAN	P02686	MBP	12.2303	0.0274422	0.844725	0.957031	-0.24963	0.304514
ab2713	NECT4	NECT4_HUMAN	Q96NY8	NECTIN4	12.2279	0.0340949	0.850269	0.961109	-0.323055	0.391245
ab2714	CEAM6	CEAM6_HUMAN	P40199	CEACAM6	8.58431	-0.038045	0.820701	0.94581	-0.369975	0.293885
ab2715	ANGL6	ANGL6_HUMAN	Q8NI99	ANGPTL6	8.53628	-0.103867	0.187849	0.461363	-0.259209	0.0514751
ab2716	ATS1	ATS1_HUMAN	Q9UHI8	ADAMTS1	8.67414	0.0167849	0.867855	0.967915	-0.182705	0.216275
ab2717	IL17	IL17_HUMAN	Q16552	IL17A	11.0605	-0.107716	0.452165	0.761898	-0.390689	0.175256
ab2718	JAG1	JAG1_HUMAN	P78504	JAG1	9.13818	-0.0272908	0.724894	0.916291	-0.180606	0.126024
ab2719	ILRL1	ILRL1_HUMAN	Q01638	IL1RL1	10.404	-0.0466552	0.75377	0.927161	-0.340736	0.247426
ab2720	CEAM5	CEAM5_HUMAN	P06731	CEACAM5	13.4338	-0.0529825	0.559596	0.834482	-0.232428	0.126463
ab2721	ATRN	ATRN_HUMAN	O75882	ATRN	12.71	0.143832	0.0408777	0.158964	0.00607492	0.28159
ab2722	20S Immunoproteasome		P28062	PSMB8	13.5037	-0.131164	0.307927	0.625274	-0.38496	0.122632
ab2723	ICAM5	ICAM5_HUMAN	Q9UMF0	ICAM5	13.7053	-0.0491811	0.476263	0.772091	-0.18556	0.0871983
ab2724	S10A8/9				14.2793	2.05583	1.87709e-10	2.12552e-08	1.47693	2.63472
ab2725	GFAP	GFAP_HUMAN	P14136	GFAP	10.0164	0.0752377	0.26064	0.565386	-0.0566463	0.207122
ab2727	VEGF165 + PLGF dimer		P15692	VEGFA	11.4138	0.0885424	0.689969	0.902917	-0.350263	0.527348
ab2728	RGMB	RGMB_HUMAN	Q6NW40	RGMB	10.6335	-0.0935255	0.377309	0.70307	-0.302643	0.115592
ab2729	FOLR2	FOLR2_HUMAN	P14207	FOLR2	9.02386	-0.114517	0.0409592	0.158964	-0.224242	-0.00479158
ab2730	TFR1	TFR1_HUMAN	P02786	TFRC	12.7467	-0.0207804	0.693702	0.904726	-0.12509	0.0835291
ab2731	CNTN2	CNTN2_HUMAN	Q02246	CNTN2	10.4409	0.876619	0.00353721	0.0226971	0.293978	1.45926
ab2732	PDGFD	PDGFD_HUMAN	Q9GZP0	PDGFD	8.33878	-0.348068	0.00920554	0.0492241	-0.608215	-0.0879205
ab2733	SOMA	SOMA_HUMAN	P01241	GH1	10.1855	0.511351	0.0353118	0.141027	0.0358354	0.986867
ab2734	PD1L2	PD1L2_HUMAN	Q9BQ51	PDCD1LG2	11.2872	0.0665523	0.62481	0.874098	-0.202425	0.33553
ab2735	IFNL1	IFNL1_HUMAN	Q8IU54	IFNL1	8.21278	0.0971267	0.306499	0.62435	-0.0902517	0.284505
ab2736	TN13B	TN13B_HUMAN	Q9Y275	TNFSF13B	8.29514	0.03906	0.650262	0.882664	-0.131229	0.209349
ab2737	GLUC	GLUC_HUMAN	P01275	GCG	10.2711	-0.107192	0.310745	0.628345	-0.315821	0.101437
ab2738	MMP13	MMP13_HUMAN	P45452	MMP13	8.87188	-0.0134367	0.882339	0.969944	-0.192967	0.166094
ab2739	S10A9	S10A9_HUMAN	P06702	S100A9	11.976	-0.457965	0.00308812	0.0200156	-0.757843	-0.158086
ab2740	GAS6	GAS6_HUMAN	Q14393	GAS6	13.42	0.136547	0.118876	0.342057	-0.0356295	0.308724
ab2741	MSLN	MSLN_HUMAN	Q13421	MSLN	12.8422	0.293982	0.000315675	0.00314857	0.137429	0.450536
ab2742	ICOS	ICOS_HUMAN	Q9Y6W8	ICOS	10.204	-0.180844	0.66621	0.893074	-1.0096	0.647907
ab2743	TNR8	TNR8_HUMAN	P28908	TNFRSF8	11.4812	-0.0995381	0.339474	0.661424	-0.30518	0.106104
ab2744	SFTPD	SFTPD_HUMAN	P35247	SFTPD	9.43142	0.0449374	0.649261	0.882664	-0.150376	0.24025
ab2745	TFF3	TFF3_HUMAN	Q07654	TFF3	11.2381	1.04916	0.000825738	0.00673537	0.444775	1.65355
ab2746	INSL4	INSL4_HUMAN	Q14641	INSL4	9.99304	-0.25821	0.433264	0.744672	-0.908925	0.392504
ab2747	IL1B	IL1B_HUMAN	P01584	IL1B	8.49805	0.0665696	0.647643	0.882664	-0.221339	0.354479
ab2748	FST	FST_HUMAN	P19883	FST	9.22224	0.0939839	0.16676	0.432633	-0.0398409	0.227809
ab2749	IL32	IL32_HUMAN	P24001	IL32	9.11059	0.0775384	0.306931	0.624569	-0.0721842	0.227261
ab2750	FSTL1	FSTL1_HUMAN	Q12841	FSTL1	8.49789	0.0664465	0.510927	0.798972	-0.133241	0.266134
ab2751	CGB3	CGB3_HUMAN	P0DN86	CGB3	10.1422	0.0512919	0.39725	0.7129	-0.0683319	0.170916
ab2752	PAPP1	PAPP1_HUMAN	Q13219	PAPPA	8.89179	0.0378282	0.614779	0.865095	-0.110734	0.18639
ab2753	ULBP1	ULBP1_HUMAN	Q9BZM6	ULBP1	11.9502	-0.00283554	0.98213	0.99497	-0.253193	0.247522
ab2756	ULBP2	ULBP2_HUMAN	Q9BZM5	ULBP2	10.8235	-0.113682	0.198669	0.479245	-0.287918	0.0605545
ab2757	S10AC	S10AC_HUMAN	P80511	S100A12	10.4661	1.8037	0.000148618	0.00165369	0.894679	2.71272
ab2758	VTDB	VTDB_HUMAN	P02774	GC	14.0732	0.16775	0.0934482	0.289674	-0.0287202	0.36422
ab2759	MMP2	MMP2_HUMAN	P08253	MMP2	8.9608	0.017389	0.899793	0.975697	-0.255696	0.290474
ab2760	CADH2	CADH2_HUMAN	P19022	CDH2	13.9253	-0.197812	0.0523876	0.190114	-0.397703	0.00207887
ab2761	PERM	PERM_HUMAN	P05164	MPO	13.345	0.100905	0.397819	0.7129	-0.134713	0.336523
ab2762	CCN1	CCN1_HUMAN	O00622	CYR61	8.85754	0.231882	0.456437	0.763712	-0.383085	0.846848
ab2763	POSTN	POSTN_HUMAN	Q15063	POSTN	9.24622	-0.0976652	0.261415	0.565386	-0.269142	0.0738118
ab2764	MYD88	MYD88_HUMAN	Q99836	MYD88	8.45472	-0.0216611	0.833392	0.950563	-0.225286	0.181964
ab2765	ONCO	ONCO_HUMAN	P0CE72	OCM	8.7102	-0.0841546	0.382901	0.704879	-0.274549	0.10624
ab2766	METRL	METRL_HUMAN	Q641Q3	METRNL	9.74164	-0.217231	0.418263	0.729749	-0.74716	0.312698
ab2767	REL2	REL2_HUMAN	P04090	RLN2	7.71603	0.0508161	0.619532	0.869242	-0.151469	0.253101
ab2768	ATS13	ATS13_HUMAN	Q76LX8	ADAMTS13	9.26219	-0.0398895	0.576847	0.840598	-0.181161	0.101382
ab2769	SYUA	SYUA_HUMAN	P37840	SNCA	8.59289	0.00379702	0.942145	0.984992	-0.0996688	0.107263
ab2770	ROBO3	ROBO3_HUMAN	Q96MS0	ROBO3	9.32262	0.0652045	0.238324	0.535561	-0.0437965	0.174205
ab2771	APOA1	APOA1_HUMAN	P02647	APOA1	14.582	0.0176445	0.876668	0.968207	-0.207183	0.242472
ab2772	HBEGF	HBEGF_HUMAN	Q99075	HBEGF	10.1472	0.272081	0.104541	0.310557	-0.0573714	0.601534
ab2773	INS	INS_HUMAN	P01308	INS	10.7589	0.187157	0.567217	0.836253	-0.459247	0.833561
ab2774	PGCA	PGCA_HUMAN	P16112	ACAN	10.0447	0.527641	0.0358593	0.142328	0.0354864	1.0198
ab2775	S100B	S100B_HUMAN	P04271	S100B	11.6325	0.297522	0.0975909	0.296676	-0.0553782	0.650423
ab2776	LEG9	LEG9_HUMAN	O00182	LGALS9	12.5224	0.405515	0.000116619	0.00135236	0.204533	0.606497
ab2777	POSTN	POSTN_HUMAN	Q15063	POSTN	9.13684	-0.0197531	0.858583	0.964024	-0.238979	0.199473
ab2778	ALBU	ALBU_HUMAN	P02768	ALB	12.7834	0.274932	0.0195306	0.0899434	0.0450528	0.504811
ab2779	MUC16	MUC16_HUMAN	Q8WXI7	MUC16	11.0955	0.451022	0.00196993	0.0139931	0.169206	0.732837
ab2780	KLOT	KLOT_HUMAN	Q9UEF7	KL	9.59658	0.0208189	0.700982	0.906955	-0.0863639	0.128002
ab2781	HAVR1	HAVR1_HUMAN	Q96D42	HAVCR1	7.76665	0.0538879	0.701064	0.906955	-0.223626	0.331402
ab2782	CD44v2		P16070	CD44	10.8483	0.216253	0.205396	0.48934	-0.120209	0.552715
ab2783	CD36	CD36_HUMAN	P16671	CD36	12.386	-0.0628455	0.685845	0.899354	-0.369983	0.244292
ab2784	ERBB2	ERBB2_HUMAN	P04626	ERBB2	11.138	-0.222468	0.0161757	0.0772663	-0.40295	-0.0419851
ab2785	ATS4	ATS4_HUMAN	O75173	ADAMTS4	10.0747	0.393758	0.0678153	0.227725	-0.0293353	0.816851
ab2786	ACVL1	ACVL1_HUMAN	P37023	ACVRL1	14.3395	-0.210354	0.0114167	0.0584497	-0.372359	-0.0483495
ab2787	SAP	SAP_HUMAN	P07602	PSAP	14.0104	-0.0366794	0.73821	0.917979	-0.253656	0.180297
ab2788	TNF13	TNF13_HUMAN	O75888	TNFSF13	9.05143	-0.0114915	0.867856	0.967915	-0.14807	0.125087
ab2789	Hepcidin-25 chain		P81172	HAMP	8.0729	0.111406	0.285285	0.597577	-0.0942365	0.317049
ab2790	GRP	GRP_HUMAN	P07492	GRP	8.68877	0.0458014	0.598679	0.853672	-0.12619	0.217793
ab2791	AFAM	AFAM_HUMAN	P43652	AFM	12.4386	0.15187	0.138672	0.380344	-0.0499259	0.353666
ab2792	TFF1	TFF1_HUMAN	P04155	TFF1	9.68511	0.0238285	0.739246	0.917979	-0.11771	0.165367
ab2793	MEP1B	MEP1B_HUMAN	Q16820	MEP1B	8.98565	0.0285647	0.748545	0.923755	-0.147617	0.204747
ab2794	LAG3	LAG3_HUMAN	P18627	LAG3	10.9901	0.0667727	0.652639	0.882875	-0.226471	0.360017
ab2795	PRDX2	PRDX2_HUMAN	P32119	PRDX2	10.6502	0.248444	0.061497	0.215793	-0.012176	0.509065
ab2796	IC1	IC1_HUMAN	P05155	SERPING1	12.4211	0.144247	0.629179	0.876932	-0.446188	0.734681
ab2797	TRY3	TRY3_HUMAN	P35030	PRSS3	9.33165	0.19426	0.0164386	0.078134	0.0362637	0.352256
ab2798	LRIG3	LRIG3_HUMAN	Q6UXM1	LRIG3	9.25788	-0.0259549	0.836805	0.953729	-0.275121	0.223211
ab2799	NT-ProANP		P01160	NPPA	8.53542	-0.0530684	0.53451	0.819578	-0.22188	0.115743
ab2800	LGMN	LGMN_HUMAN	Q99538	LGMN	11.1303	0.245839	0.0310137	0.127121	0.02287	0.468808
ab2801	GNLY	GNLY_HUMAN	P22749	GNLY	14.3122	-0.208305	0.0126214	0.06374	-0.371077	-0.0455335
ab2802	SAA1	SAA1_HUMAN	P0DJI8	SAA1	10.4562	0.0413546	0.749648	0.924454	-0.214876	0.297585
ab2803	REL3	REL3_HUMAN	Q8WXF3	RLN3	8.44643	0.0522694	0.644029	0.882537	-0.171326	0.275865
ab2804	SPRL1	SPRL1_HUMAN	Q14515	SPARCL1	9.78631	-0.052948	0.517965	0.807354	-0.21476	0.108864
ab2805	MEP1A	MEP1A_HUMAN	Q16819	MEP1A	12.5698	0.00878129	0.940466	0.984992	-0.223743	0.241306
ab2806	TIE1	TIE1_HUMAN	P35590	TIE1	8.84371	-0.0554245	0.331911	0.649511	-0.168144	0.0572949
ab2807	HYAL1	HYAL1_HUMAN	Q12794	HYAL1	8.86464	0.0605098	0.293512	0.611013	-0.0531161	0.174136
ab2808	ZPI	ZPI_HUMAN	Q9UK55	SERPINA10	10.4864	-0.096657	0.343143	0.665207	-0.297877	0.104563
ab2809	CATS	CATS_HUMAN	P25774	CTSS	7.82863	0.123642	0.130148	0.363095	-0.0370527	0.284336
ab2810	CFAH	CFAH_HUMAN	P08603	CFH	14.9924	0.110263	0.1879	0.461363	-0.0546644	0.275191
ab2811	A1BG	A1BG_HUMAN	P04217	A1BG	10.1222	0.224254	0.00357364	0.022779	0.0750345	0.373474
ab2812	LEPR	LEPR_HUMAN	P48357	LEPR	9.0044	0.0161938	0.829132	0.948917	-0.132182	0.164569
ab2813	CDCP1	CDCP1_HUMAN	Q9H5V8	CDCP1	11.5328	-0.0505902	0.578386	0.840931	-0.230486	0.129306
ab2814	LUM	LUM_HUMAN	P51884	LUM	10.9197	-0.0136094	0.886647	0.969944	-0.202408	0.175189
ab2815	COIA1 (endostatin)	COIA1_HUMAN	P39060	COL18A1	11.931	-0.371461	0.00044163	0.00418787	-0.574542	-0.16838
ab2816	MIS	MIS_HUMAN	P03971	AMH	10.1461	-0.149195	0.206789	0.49185	-0.382043	0.0836526
ab2817	C1QT3	C1QT3_HUMAN	Q9BXJ4	C1QTNF3	8.92154	-0.0137778	0.807488	0.942762	-0.125584	0.0980281
ab2818	CADH5	CADH5_HUMAN	P33151	CDH5	8.67712	-0.0120879	0.883853	0.969944	-0.175718	0.151542
ab2819	RGMC	RGMC_HUMAN	Q6ZVN8	HJV	14.1655	0.602161	9.5335e-07	2.08545e-05	0.372633	0.831689
ab2820	CAD11	CAD11_HUMAN	P55287	CDH11	8.88627	-0.0952642	0.153877	0.4097	-0.226757	0.036229
ab2821	ACY1	ACY1_HUMAN	Q03154	ACY1	10.3484	-0.128779	0.0102251	0.0533425	-0.226428	-0.0311291
ab2822	MMP13	MMP13_HUMAN	P45452	MMP13	8.81445	0.0138678	0.875847	0.968207	-0.161659	0.189394
ab2823	ANGL3	ANGL3_HUMAN	Q9Y5C1	ANGPTL3	10.6064	0.0137397	0.903748	0.977405	-0.210947	0.238426
ab2824	MMP3	MMP3_HUMAN	P08254	MMP3	10.1009	1.20668	1.77728e-07	5.02658e-06	0.778308	1.63506
ab2825	GASR (splice var.)		P32239	CCKBR	8.16199	-0.177528	0.0620022	0.215793	-0.364125	0.00906815
ab2826	LRRF2 (splice var.)		Q9Y608	LRRFIP2	9.03393	-0.11713	0.0727322	0.239742	-0.245247	0.0109857
ab2827	RUNX1	RUNX1_HUMAN	Q01196	RUNX1	8.4282	-0.137213	0.0563794	0.201355	-0.278222	0.0037964
ab2828	RUNX1 (splice var.)		Q01196	RUNX1	8.72075	-0.0318653	0.59749	0.853672	-0.151136	0.0874056
ab2829	P73 (splice var.)		O15350	TP73	8.22985	-0.118954	0.124291	0.353411	-0.271168	0.0332594
ab2830	HYAS1 (splice var.)		Q92839	HAS1	7.71934	-0.124201	0.174318	0.44306	-0.304235	0.0558326
ab2831	ACTN1	ACTN1_HUMAN	P12814	ACTN1	8.6619	-0.100879	0.341667	0.664107	-0.310244	0.108486
ab2832	DDR1	DDR1_HUMAN	Q08345	DDR1	8.55327	-0.00207245	0.979636	0.99497	-0.162636	0.158491
ab2833	HMMR (splice var.)		O75330	HMMR	8.76461	-0.0187829	0.822517	0.945846	-0.184364	0.146798
ab2834	A2MG	A2MG_HUMAN	P01023	A2M	11.6019	0.627834	1.23819e-09	7.68878e-08	0.440743	0.814925
ab2835	AMBP	AMBP_HUMAN	P02760	AMBP	8.54965	0.0222666	0.895674	0.97521	-0.313535	0.358068
ab2836	APOB	APOB_HUMAN	P04114	APOB	9.13095	0.0482335	0.557918	0.834482	-0.114431	0.210898
ab2837	APOC1	APOC1_HUMAN	P02654	APOC1	8.37447	-0.1169	0.242486	0.539636	-0.314067	0.0802676
ab2838	C1QA	C1QA_HUMAN	P02745	C1QA	13.0872	0.0614055	0.373298	0.700413	-0.0747407	0.197552
ab2839	CERU	CERU_HUMAN	P00450	CP	9.017	0.110376	0.279335	0.592154	-0.0908481	0.3116
ab2840	CFAI	CFAI_HUMAN	P05156	CFI	12.2287	-0.235721	0.000152051	0.00167256	-0.354709	-0.116733
ab2841	CO2A1	CO2A1_HUMAN	P02458	COL2A1	10.5801	-0.114563	0.0596993	0.210864	-0.233891	0.00476461
ab2842	CO6	CO6_HUMAN	P13671	C6	11.6565	0.29659	0.00102534	0.00805626	0.122419	0.470761
ab2843	CO7	CO7_HUMAN	P10643	C7	13.8357	0.0384936	0.590427	0.853672	-0.102851	0.179838
ab2844	CO9	CO9_HUMAN	P02748	C9	9.86029	0.0852624	0.0463137	0.174811	0.00141851	0.169106
ab2845	CO8A	CO8A_HUMAN	P07357	C8A	11.7352	0.129681	0.27121	0.578801	-0.102748	0.36211
ab2846	CO9A1	CO9A1_HUMAN	P20849	COL9A1	9.97766	0.0311087	0.552644	0.833077	-0.0724116	0.134629
ab2847	COAA1	COAA1_HUMAN	Q03692	COL10A1	9.21661	-0.0485668	0.416169	0.727633	-0.166511	0.0693774
ab2848	COBA1	COBA1_HUMAN	P12107	COL11A1	10.2759	0.0333295	0.377097	0.70307	-0.0411599	0.107819
ab2849	F13A	F13A_HUMAN	P00488	F13A1	12.6829	-0.0168819	0.888395	0.97058	-0.254773	0.221009
ab2850	FA10	FA10_HUMAN	P00742	F10	8.5467	-0.0687936	0.603477	0.856075	-0.330558	0.192971
ab2851	FA11	FA11_HUMAN	P03951	F11	11.3206	0.307821	0.00160767	0.0118121	0.119295	0.496348
ab2852	FA12	FA12_HUMAN	P00748	F12	9.13181	-0.0511135	0.401186	0.715077	-0.171324	0.0690971
ab2853	FA5	FA5_HUMAN	P12259	F5	12.206	0.356575	0.0141232	0.0691787	0.0732514	0.639898
ab2854	FA7	FA7_HUMAN	P08709	F7	9.36522	-0.0282256	0.595284	0.853672	-0.133239	0.0767882
ab2855	FA9	FA9_HUMAN	P00740	F9	9.18245	0.0494941	0.477219	0.772091	-0.088052	0.18704
ab2856	FIBA	FIBA_HUMAN	P02671	FGA	14.0139	1.03121	0.000453059	0.00422034	0.466283	1.59614
ab2857	FRIH	FRIH_HUMAN	P02794	FTH1	12.2193	-0.26109	0.0646659	0.221105	-0.538342	0.016162
ab2858	HEMO	HEMO_HUMAN	P02790	HPX	12.3546	-0.0135043	0.855013	0.963378	-0.159649	0.13264
ab2859	HPT	HPT_HUMAN	P00738	HP	13.94	0.156753	0.280253	0.592192	-0.12957	0.443077
ab2860	IGHA1	IGHA1_HUMAN	P01876	IGHA1	15.5013	-0.0552486	0.604245	0.856533	-0.26592	0.155423
ab2861	IGHG1	IGHG1_HUMAN	P01857	IGHG1	15.8455	-0.185281	0.0643238	0.220326	-0.381774	0.0112134
ab2862	IGHM	IGHM_HUMAN	P01871	IGHM	14.3729	-1.05936	1.76184e-09	1.05986e-07	-1.37857	-0.740157
ab2863	IL7R	IL7RA_HUMAN	P16871	IL7R	10.6903	0.655562	4.61959e-06	8.46924e-05	0.386284	0.92484
ab2864	FA8	FA8_HUMAN	P00451	F8	9.96324	0.00251495	0.957068	0.987125	-0.0898737	0.0949035
ab2865	ITIH1	ITIH1_HUMAN	P19827	ITIH1	8.73028	-0.174389	0.0205979	0.0935165	-0.321491	-0.0272872
ab2866	KLKB1	KLKB1_HUMAN	P03952	KLKB1	10.2714	0.772857	1.84684e-05	0.000295701	0.431093	1.11462
ab2867	MK08	MK08_HUMAN	P45983	MAPK8	8.38392	-0.0107992	0.909538	0.977681	-0.198758	0.17716
ab2868	MLP3B	MLP3B_HUMAN	Q9GZQ8	MAP1LC3B	12.0036	-0.506151	8.45291e-08	2.85471e-06	-0.680666	-0.331636
ab2869	PABP1	PABP1_HUMAN	P11940	PABPC1	8.50439	-0.118182	0.174462	0.44306	-0.289548	0.0531843
ab2870	PLMN	PLMN_HUMAN	P00747	PLG	9.46341	0.192054	0.0693337	0.231762	-0.0154612	0.399569
ab2871	PPA5	PPA5_HUMAN	P13686	ACP5	9.73845	-0.00840777	0.89817	0.975697	-0.138331	0.121516
ab2872	PROC	PROC_HUMAN	P04070	PROC	12.0328	-0.0913697	0.575609	0.840598	-0.413913	0.231174
ab2873	PROS	PROS_HUMAN	P07225	PROS1	14.6249	-1.5259	4.43271e-10	3.87795e-08	-1.96656	-1.08523
ab2875	SMRC1	SMRC1_HUMAN	Q92922	SMARCC1	9.15351	0.139087	0.128587	0.360667	-0.0409381	0.319112
ab2876	THRB	THRB_HUMAN	P00734	F2	10.4609	-0.0747802	0.320243	0.636607	-0.223224	0.0736634
ab2878	B2MG	B2MG_HUMAN	P61769	B2M	14.5109	-0.137638	0.141743	0.386239	-0.32196	0.0466835
ab2879	ANGT	ANGT_HUMAN	P01019	AGT	9.93173	-0.189854	0.0160417	0.0768167	-0.343678	-0.0360297
ab2880	DKK2	DKK2_HUMAN	Q9UBU2	DKK2	8.56037	-0.0392903	0.705794	0.908136	-0.245047	0.166467
ab2881	TNF14	TNF14_HUMAN	O43557	TNFSF14	11.3896	0.262838	0.385614	0.706544	-0.335229	0.860905
ab2882	PGH2	PGH2_HUMAN	P35354	PTGS2	10.0889	-0.0596053	0.238425	0.535561	-0.159268	0.0400574
ab2883	CD15	CD15			7.97254	0.124245	0.301309	0.618712	-0.112879	0.361369
ab2884	PTPRC	PTPRC_HUMAN	P08575	PTPRC	9.57532	0.0667407	0.479525	0.774401	-0.119712	0.253193
ab2885	PRIO	PRIO_HUMAN	P04156	PRNP	8.86136	0.0535142	0.526282	0.815039	-0.113336	0.220365
ab2886	DAF	DAF_HUMAN	P08174	CD55	11.0814	0.0122929	0.930682	0.984992	-0.267177	0.291763
ab2888	PLPHP	PLPHP_HUMAN	O94903	PLPBP	13.4272	-0.684444	9.36949e-10	6.81503e-08	-0.886648	-0.48224
ab2891	TGM1	TGM1_HUMAN	P22735	TGM1	8.97131	-0.00152936	0.988623	0.997609	-0.213633	0.210574
ab2892	TGM1	TGM1_HUMAN	P22735	TGM1	9.87885	0.0131862	0.786103	0.938529	-0.0828904	0.109263
ab2893	TGM2	TGM2_HUMAN	P21980	TGM2	9.2483	0.0632265	0.563092	0.835728	-0.152839	0.279292
ab2894	TGM2	TGM2_HUMAN	P21980	TGM2	10.1757	0.081231	0.19921	0.479598	-0.0434203	0.205882
ab2895	TGM2	TGM2_HUMAN	P21980	TGM2	9.41154	0.0423799	0.607619	0.858786	-0.120744	0.205504
ab2896	TGM2	TGM2_HUMAN	P21980	TGM2	10.5659	0.0738441	0.496886	0.788289	-0.140873	0.288562
ab2897	TGM3	TGM3_HUMAN	Q08188	TGM3	13.9609	-0.326337	0.000779773	0.0064148	-0.513394	-0.13928
ab2898	TGM3L	TGM3L_HUMAN	O95932	TGM6	10.3638	0.031584	0.833065	0.950563	-0.264729	0.327897
ab2899	TGM3L	TGM3L_HUMAN	O95932	TGM6	9.15329	-0.0599014	0.421269	0.731238	-0.20698	0.0871774
ab2900	TGM3L	TGM3L_HUMAN	O95932	TGM6	10.3967	-0.0571894	0.432375	0.744155	-0.201033	0.0866542
ab2901	TGM3L	TGM3L_HUMAN	O95932	TGM6	9.80826	0.00162186	0.981804	0.99497	-0.13901	0.142253
ab2902	TGM3L	TGM3L_HUMAN	O95932	TGM6	8.4446	-0.0561072	0.652025	0.882664	-0.302046	0.189831
ab2903	F13A	F13A_HUMAN	P00488	F13A1	11.4815	0.0774716	0.508554	0.798213	-0.154045	0.308988
ab2904	F13A	F13A_HUMAN	P00488	F13A1	7.95684	-0.025836	0.771575	0.932966	-0.201795	0.150123
ab2906	CUED2	CUED2_HUMAN	Q9H467	CUEDC2	7.77249	-0.00256147	0.981348	0.99497	-0.219237	0.214114
ab2907	K2C8	K2C8_HUMAN	P05787	KRT8	13.5304	0.0250998	0.871317	0.968207	-0.281314	0.331514
ab2908	AQP1	AQP1_HUMAN	P29972	AQP1	10.9758	-0.414211	1.95166e-05	0.000307946	-0.597953	-0.23047
ab2909	HMGB2	HMGB2_HUMAN	P26583	HMGB2	9.86477	-0.00908609	0.912402	0.978481	-0.17242	0.154248
ab2910	CDKN3	CDKN3_HUMAN	Q16667	CDKN3	9.1132	-0.0419253	0.679653	0.897709	-0.242633	0.158782
ab2911	MELPH	MELPH_HUMAN	Q9BV36	MLPH	10.8361	0.100438	0.527203	0.815177	-0.213415	0.414291
ab2912	TSN16	TSN16_HUMAN	Q9UKR8	TSPAN16	8.75658	-0.118116	0.105368	0.311148	-0.261482	0.0252511
ab2913	PACA	PACA_HUMAN	P18509	ADCYAP1	10.4322	0.0122865	0.905549	0.977405	-0.192486	0.217059
ab2914	MUC5B	MUC5B_HUMAN	Q9HC84	MUC5B	9.60059	-0.053162	0.472963	0.772091	-0.199481	0.0931568
ab2915	LTOR1	LTOR1_HUMAN	Q6IAA8	LAMTOR1	10.2435	0.0188191	0.874992	0.968207	-0.217735	0.255373
ab2916	MLP3B	MLP3B_HUMAN	Q9GZQ8	MAP1LC3B	11.654	-0.392444	1.48901e-07	4.40976e-06	-0.530781	-0.254107
ab2917	FAK1	FAK1_HUMAN	Q05397	PTK2	10.3532	-0.0656743	0.596067	0.853672	-0.310539	0.17919
ab2918	TFPI2	TFPI2_HUMAN	P48307	TFPI2	13.7581	0.0448182	0.676449	0.896411	-0.167486	0.257122
ab2919	SODC	SODC_HUMAN	P00441	SOD1	10.8984	-0.115518	0.0251971	0.107549	-0.216391	-0.0146445
ab2920	SMAD3	SMAD3_HUMAN	P84022	SMAD3	9.05608	0.124113	0.0331	0.134425	0.0101412	0.238085
ab2921	PAK1	PAK1_HUMAN	Q13153	PAK1	10.4446	-0.100346	0.0693479	0.231762	-0.208776	0.00808394
ab2922	CDN2B	CDN2B_HUMAN	P42772	CDKN2B	9.27492	-0.0285717	0.858404	0.964024	-0.345263	0.28812
ab2923	RAB5A	RAB5A_HUMAN	P20339	RAB5A	9.39301	0.202606	0.25331	0.556534	-0.147079	0.55229
ab2924	LMNA	LMNA_HUMAN	P02545	LMNA	9.51355	-0.144328	0.00838828	0.0452309	-0.250861	-0.0377957
ab2925	EDNRA	EDNRA_HUMAN	P25101	EDNRA	8.62407	0.0714106	0.458631	0.764183	-0.118904	0.261725
ab2926	ID2	ID2_HUMAN	Q02363	ID2	9.35231	-0.115746	0.104331	0.310557	-0.255813	0.0243206
ab2927	GELS	GELS_HUMAN	P06396	GSN	8.48326	-0.308768	0.0170726	0.079963	-0.561398	-0.0561378
ab2928	IRS2	IRS2_HUMAN	Q9Y4H2	IRS2	9.05594	-0.0652736	0.196031	0.475864	-0.164725	0.0341774
ab2929	VRK1	VRK1_HUMAN	Q99986	VRK1	9.24293	-0.173234	0.0246493	0.106657	-0.323923	-0.0225463
ab2930	BAX	BAX_HUMAN	Q07812	BAX	10.0748	-0.0447067	0.421982	0.731336	-0.154646	0.0652331
ab2931	GPX4	GPX4_HUMAN	P36969	GPX4	10.4735	0.0100512	0.860861	0.964024	-0.103346	0.123448
ab2932	RBM3	RBM3_HUMAN	P98179	RBM3	8.37749	0.0337381	0.730173	0.917482	-0.159662	0.227138
ab2934	ARHG2	ARHG2_HUMAN	Q92974	ARHGEF2	12.202	0.0621996	0.78429	0.938529	-0.387091	0.51149
ab2935	PO2F1	PO2F1_HUMAN	P14859	POU2F1	9.57777	-0.0216635	0.859546	0.964024	-0.263757	0.22043
ab2937	TNPO3	TNPO3_HUMAN	Q9Y5L0	TNPO3	8.83084	-0.106804	0.30316	0.621438	-0.311427	0.0978192
ab2938	PDLI1	PDLI1_HUMAN	O00151	PDLIM1	11.0898	0.00411908	0.952952	0.986237	-0.133947	0.142185
ab2939	AKA12	AKA12_HUMAN	Q02952	AKAP12	8.13499	-0.0357631	0.797489	0.941004	-0.31135	0.239824
ab2940	K2C5	K2C5_HUMAN	P13647	KRT5	10.8943	0.0943262	0.0882893	0.277707	-0.0143756	0.203028
ab2941	ECHM	ECHM_HUMAN	P30084	ECHS1	10.3166	-0.174335	0.00553342	0.0325744	-0.296391	-0.0522787
ab2944	VEGF189		P15692	VEGFA	9.52969	0.0574046	0.349239	0.668941	-0.0636265	0.178436
ab2945	VEGFA	VEGFA_HUMAN	P15692	VEGFA	14.1128	0.187382	0.0237507	0.103674	0.0254417	0.349322
ab2946	VEGFC	VEGFC_HUMAN	P49767	VEGFC	8.49804	-0.360305	0.0333618	0.134636	-0.691673	-0.0289375
ab2947	TGFB3	TGFB3_HUMAN	P10600	TGFB3	8.2576	0.0665402	0.546059	0.831225	-0.151258	0.284338
ab2948	CSF2	CSF2_HUMAN	P04141	CSF2	12.348	0.619544	0.00271325	0.0179828	0.219451	1.01964
ab2949	IL23A	IL23A_HUMAN	Q9NPF7	IL23A	8.82931	-0.00617566	0.952554	0.986237	-0.211436	0.199085
ab2950	CD45RA		P08575	PTPRC	8.77473	0.0168973	0.820066	0.94581	-0.129997	0.163791
ab2952	PCNA	PCNA_HUMAN	P12004	PCNA	10.0186	-0.0694244	0.655673	0.885113	-0.377191	0.238342
ab3128	CD99R		P14209	CD99	8.37102	0.111973	0.0927084	0.28831	-0.0188705	0.242816
ab3129	I5P1	I5P1_HUMAN	Q14642	INPP5A	9.35005	-0.0713799	0.267428	0.574928	-0.198303	0.0555434
ab3130	INP5E	INP5E_HUMAN	Q9NRR6	INPP5E	9.65261	-0.0325044	0.831178	0.950563	-0.333992	0.268984
ab3132	INP4B	INP4B_HUMAN	O15327	INPP4B	13.2306	-0.26804	0.000548657	0.00491239	-0.417185	-0.118895
ab3133	I5P2	I5P2_HUMAN	P32019	INPP5B	9.53835	-0.0405151	0.673712	0.896411	-0.230727	0.149696
ab3134	SHIP1	SHIP1_HUMAN	Q92835	INPP5D	9.07529	0.062069	0.673167	0.896411	-0.228818	0.352956
ab3135	SAC2	SAC2_HUMAN	Q9Y2H2	INPP5F	9.71032	-0.027733	0.645781	0.882537	-0.146999	0.0915329
ab3136	INPP	INPP_HUMAN	P49441	INPP1	13.0453	-0.314241	3.46537e-06	6.67084e-05	-0.441488	-0.186994
ab3137	SHIP2	SHIP2_HUMAN	O15357	INPPL1	10.1664	-0.0584878	0.476779	0.772091	-0.220865	0.10389
ab3138	MTM1	MTM1_HUMAN	Q13496	MTM1	9.5656	-0.0754892	0.438716	0.750025	-0.26801	0.117031
ab3139	MTMR1	MTMR1_HUMAN	Q13613	MTMR1	8.74939	-0.0362662	0.533646	0.819578	-0.151386	0.0788532
ab3140	MTMRA	MTMRA_HUMAN	Q9NXD2	MTMR10	10.7028	-0.0795096	0.20696	0.49185	-0.203647	0.0446277
ab3141	MTMRB	MTMRB_HUMAN	A4FU01	MTMR11	8.8464	-0.249945	0.000452166	0.00422034	-0.38685	-0.113039
ab3142	MTMRC	MTMRC_HUMAN	Q9C0I1	MTMR12	13.0061	-0.159544	0.00611776	0.035472	-0.272631	-0.0464579
ab3143	MTMRE	MTMRE_HUMAN	Q8NCE2	MTMR14	9.94689	-0.249622	0.3159	0.631471	-0.740691	0.241446
ab3144	MTMR2	MTMR2_HUMAN	Q13614	MTMR2	9.40021	0.0593936	0.486355	0.778066	-0.109149	0.227936
ab3145	MTMR3	MTMR3_HUMAN	Q13615	MTMR3	10.3515	0.386572	0.000652742	0.00560951	0.168332	0.604812
ab3146	MTMR4	MTMR4_HUMAN	Q9NYA4	MTMR4	9.08013	-0.0229616	0.765829	0.930991	-0.175395	0.129471
ab3147	MTMR6	MTMR6_HUMAN	Q9Y217	MTMR6	9.90286	0.147156	0.141107	0.385838	-0.0495934	0.343905
ab3148	MTMR7	MTMR7_HUMAN	Q9Y216	MTMR7	9.61355	0.0621351	0.475039	0.772091	-0.109688	0.233958
ab3149	MTMR8	MTMR8_HUMAN	Q96EF0	MTMR8	8.58742	-0.0838518	0.408062	0.719134	-0.283974	0.11627
ab3150	MTMR9	MTMR9_HUMAN	Q96QG7	MTMR9	10.9147	0.0302127	0.795921	0.940917	-0.200774	0.261199
ab3151	OCRL	OCRL_HUMAN	Q01968	OCRL	9.07418	-0.108291	0.0659884	0.224035	-0.223861	0.00727905
ab3152	P4K2A	P4K2A_HUMAN	Q9BTU6	PI4K2A	9.33314	0.135293	0.126403	0.357308	-0.038809	0.309394
ab3153	P4K2B	P4K2B_HUMAN	Q8TCG2	PI4K2B	9.35391	0.24529	0.0498359	0.184394	0.000179	0.4904
ab3155	PI4KB	PI4KB_HUMAN	Q9UBF8	PI4KB	12.6494	0.357559	0.000607446	0.0052911	0.156915	0.558204
ab3156	PI5PA	PI5PA_HUMAN	Q15735	INPP5J	8.91812	-0.00640144	0.924586	0.984418	-0.140138	0.127335
ab3157	P3C2A	P3C2A_HUMAN	O00443	PIK3C2A	13.0025	-0.17455	0.147327	0.397516	-0.41161	0.0625093
ab3158	P3C2B	P3C2B_HUMAN	O00750	PIK3C2B	11.9397	0.0488807	0.779795	0.93819	-0.296808	0.394569
ab3159	P3C2G	P3C2G_HUMAN	O75747	PIK3C2G	10.0005	0.0588382	0.311551	0.629313	-0.0558707	0.173547
ab3160	PK3C3	PK3C3_HUMAN	Q8NEB9	PIK3C3	9.0353	0.0154975	0.788573	0.938529	-0.0987724	0.129768
ab3161	PK3CA	PK3CA_HUMAN	P42336	PIK3CA	8.88861	-0.273805	0.00109651	0.00844313	-0.435577	-0.112033
ab3162	PK3CB	PK3CB_HUMAN	P42338	PIK3CB	8.67536	-0.0406871	0.595351	0.853672	-0.192092	0.110718
ab3163	PK3CD	PK3CD_HUMAN	O00329	PIK3CD	9.66099	0.0568034	0.728696	0.916824	-0.26697	0.380577
ab3164	PK3CG	PK3CG_HUMAN	P48736	PIK3CG	9.36749	-0.0319345	0.783591	0.938529	-0.261846	0.197977
ab3165	PI42A	PI42A_HUMAN	P48426	PIP4K2A	10.4388	0.149152	0.00879413	0.0472869	0.0383616	0.259943
ab3166	PI42B	PI42B_HUMAN	P78356	PIP4K2B	9.69371	0.0668651	0.211325	0.499756	-0.0385434	0.172274
ab3167	PI42C	PI42C_HUMAN	Q8TBX8	PIP4K2C	10.96	0.472662	4.61667e-05	0.000640261	0.252038	0.693287
ab3168	PI51A	PI51A_HUMAN	Q99755	PIP5K1A	10.9813	-0.2556	0.0467142	0.175978	-0.507417	-0.00378375
ab3169	PI51B	PI51B_HUMAN	O14986	PIP5K1B	12.5998	-0.0806556	0.3195	0.636271	-0.240516	0.0792044
ab3170	PI51C	PI51C_HUMAN	O60331	PIP5K1C	10.023	-0.203821	0.00440881	0.0269428	-0.342723	-0.0649193
ab3171	FYV1	FYV1_HUMAN	Q9Y2I7	PIKFYVE	8.23224	0.103208	0.240235	0.537736	-0.070031	0.276448
ab3172	PI5L1	PI5L1_HUMAN	Q5T9C9	PIP5KL1	9.2493	-0.0389727	0.461598	0.765739	-0.143529	0.0655832
ab3173	PTPM1	PTPM1_HUMAN	Q8WUK0	PTPMT1	11.9522	-0.16244	0.292585	0.610213	-0.466883	0.142003
ab3174	SAC1	SAC1_HUMAN	Q9NTJ5	SACM1L	10.2134	0.0414664	0.71115	0.908794	-0.179911	0.262843
ab3175	MTMR5	MTMR5_HUMAN	O95248	SBF1	10.9381	-0.00282527	0.963639	0.988673	-0.125387	0.119736
ab3176	MTMRD	MTMRD_HUMAN	Q86WG5	SBF2	14.6725	-1.02208	2.99658e-08	1.17723e-06	-1.36109	-0.683074
ab3177	INP5K	INP5K_HUMAN	Q9BT40	INPP5K	11.2897	0.113486	0.132162	0.36818	-0.0347903	0.261763
ab3178	SYNJ1	SYNJ1_HUMAN	O43426	SYNJ1	11.1933	0.500316	5.00693e-06	9.09278e-05	0.293971	0.706661
ab3179	SYNJ2	SYNJ2_HUMAN	O15056	SYNJ2	8.91891	-0.0933596	0.127037	0.357524	-0.213702	0.0269833
ab3181	SAR1A	SAR1A_HUMAN	Q9NR31	SAR1A	9.77188	-0.0736154	0.148189	0.398413	-0.173809	0.026578
ab3183	ARF1	ARF1_HUMAN	P84077	ARF1	8.34182	-0.122272	0.170369	0.437454	-0.297871	0.0533274
ab3184	ARF3	ARF3_HUMAN	P61204	ARF3	8.93761	-0.135764	0.076352	0.248273	-0.286153	0.0146257
ab3185	ARF4	ARF4_HUMAN	P18085	ARF4	9.74234	-0.0773814	0.299371	0.617673	-0.224471	0.0697085
ab3186	ARF6	ARF6_HUMAN	P62330	ARF6	10.7405	-0.0417644	0.328046	0.643719	-0.126024	0.0424948
ab3188	RAB1A	RAB1A_HUMAN	P62820	RAB1A	10.8955	-0.558992	0.000258014	0.00265603	-0.852164	-0.26582
ab3190	RAB2A	RAB2A_HUMAN	P61019	RAB2A	8.56473	-0.239805	0.0148222	0.0719985	-0.431747	-0.0478629
ab3191	RAB3A	RAB3A_HUMAN	P20336	RAB3A	9.37492	-0.121524	0.143893	0.390682	-0.285152	0.0421045
ab3192	RAB4A	RAB4A_HUMAN	P20338	RAB4A	10.7521	-0.143183	0.0357443	0.142165	-0.276652	-0.00971444
ab3193	RAB5A	RAB5A_HUMAN	P20339	RAB5A	9.33015	-0.171776	0.0382563	0.149378	-0.334085	-0.00946789
ab3195	RAB6A	RAB6A_HUMAN	P20340	RAB6A	8.84373	-0.135976	0.0631141	0.217732	-0.279515	0.00756258
ab3199	RAB8A	RAB8A_HUMAN	P61006	RAB8A	8.97355	-0.16722	0.0310123	0.127121	-0.318883	-0.0155575
ab3200	RAB9A	RAB9A_HUMAN	P51151	RAB9A	8.59168	0.000742099	0.994526	0.99797	-0.213166	0.21465
ab3201	RAB10	RAB10_HUMAN	P61026	RAB10	8.77155	-0.194108	0.0829733	0.264443	-0.41398	0.0257638
ab3202	RB11A	RB11A_HUMAN	P62491	RAB11A	9.72377	0.0854233	0.375098	0.701032	-0.104692	0.275539
ab3204	RAB35	RAB35_HUMAN	Q15286	RAB35	9.99352	-0.402882	3.4316e-05	0.000498846	-0.587576	-0.218188
ab3205	ARL1	ARL1_HUMAN	P40616	ARL1	9.29489	-0.0411495	0.576681	0.840598	-0.18682	0.104521
ab3207	ARL3	ARL3_HUMAN	P36405	ARL3	9.49603	-0.0829877	0.380138	0.703814	-0.269652	0.103676
ab3208	CDC42	CDC42_HUMAN	P60953	CDC42	9.65526	-0.144564	0.167522	0.433588	-0.350782	0.061655
ab3210	RASK	RASK_HUMAN	P01116	KRAS	8.31452	-0.037288	0.455958	0.763712	-0.136073	0.061497
ab3212	CERT	CERT_HUMAN	Q9Y5P4	CERT1	10.3842	0.0547908	0.524109	0.814294	-0.115145	0.224726
ab3213	OSBP1	OSBP1_HUMAN	P22059	OSBP	12.4385	-0.110983	0.155151	0.411952	-0.264651	0.0426853
ab3214	OSBL9	OSBL9_HUMAN	Q96SU4	OSBPL9	8.70077	-0.0495634	0.553439	0.833617	-0.214826	0.1157
ab3215	OSB10	OSBL10_HUMAN	Q9BXB5	OSBPL10	8.98193	0.0607592	0.432576	0.744155	-0.0921305	0.213649
ab3216	OSB11	OSBL11_HUMAN	Q9BXB4	OSBPL11	9.83692	-0.150291	0.0341389	0.137197	-0.28913	-0.0114524
ab3217	PKHA3	PKHA3_HUMAN	Q9HB20	PLEKHA3	8.48641	-0.0935805	0.263891	0.569495	-0.258745	0.0715844
ab3218	PKHA8	PKHA8_HUMAN	Q96JA3	PLEKHA8	9.55134	0.439012	0.0336068	0.135341	0.0346874	0.843337
ab3219	STAR9	STAR9_HUMAN	Q9P2P6	STARD9	10.748	-0.127357	0.0757818	0.246836	-0.268157	0.0134422
ab3220	TEX2	TEX2_HUMAN	Q8IWB9	TEX2	11.7605	-0.0200468	0.743593	0.921117	-0.141218	0.101125
ab3221	VP13A	VP13A_HUMAN	Q96RL7	VPS13A	9.12969	-0.053838	0.341873	0.664107	-0.165622	0.0579458
ab3241	IGKC	IGKC_HUMAN	P01834	IGKC	15.2679	-0.155618	0.0520268	0.189508	-0.312627	0.00139025
ab3265	CD4	CD4_HUMAN	P01730	CD4	8.60974	-0.0136755	0.869869	0.967918	-0.178749	0.151398
ab3312	CO3	CO3_HUMAN	P01024	C3	13.0098	0.110088	0.24135	0.538935	-0.07514	0.295315
ab3483	AOXA	AOXA_HUMAN	Q06278	AOX1	8.60288	0.0266896	0.788161	0.938529	-0.169712	0.223091
ab3484	BIRC3	BIRC3_HUMAN	Q13489	BIRC3	10.3397	0.060513	0.233481	0.530639	-0.0395983	0.160624
ab3485	CDN1C	CDN1C_HUMAN	P49918	CDKN1C	10.6075	0.0462765	0.508121	0.798213	-0.0918751	0.184428
ab3486	EP300	EP300_HUMAN	Q09472	EP300	10.3293	0.00500244	0.957662	0.987125	-0.181348	0.191353
ab3487	GSHB	GSHB_HUMAN	P48637	GSS	8.37331	0.019053	0.821012	0.94581	-0.147471	0.185577
ab3488	HSP7C	HSP7C_HUMAN	P11142	HSPA8	12.9762	-0.197662	2.3447e-06	4.70161e-05	-0.276203	-0.119121
ab3489	IF2A	IF2A_HUMAN	P05198	EIF2S1	11.5972	0.0468268	0.633291	0.878505	-0.147172	0.240825
ab3490	IF2B1	IF2B1_HUMAN	Q9NZI8	IGF2BP1	10.8321	0.112544	0.0732406	0.240594	-0.0107773	0.235865
ab3491	IF2B2	IF2B2_HUMAN	Q9Y6M1	IGF2BP2	11.3294	-0.397111	2.62296e-08	1.0743e-06	-0.528193	-0.266029
ab3492	IGF2	IGF2_HUMAN	P01344	IGF2	9.34216	0.0427364	0.253557	0.556534	-0.0310625	0.116535
ab3493	IL2RG	IL2RG_HUMAN	P31785	IL2RG	9.39147	0.0393814	0.653129	0.882916	-0.13383	0.212593
ab3495	INGR1	INGR1_HUMAN	P15260	IFNGR1	9.42603	0.0425897	0.554301	0.833617	-0.0997302	0.18491
ab3496	MMP11	MMP11_HUMAN	P24347	MMP11	8.87251	-0.0524594	0.631297	0.878068	-0.268523	0.163604
ab3497	MUC6	MUC6_HUMAN	Q6W4X9	MUC6	9.53241	0.0563625	0.249185	0.550724	-0.0400674	0.152792
ab3499	P2Y12	P2Y12_HUMAN	Q9H244	P2RY12	9.16675	-0.0238252	0.65457	0.884244	-0.129084	0.0814338
ab3500	SFRP2	SFRP2_HUMAN	Q96HF1	SFRP2	12.392	-0.200713	0.00105929	0.00826698	-0.318928	-0.0824973
ab3501	TSP2	TSP2_HUMAN	P35442	THBS2	11.134	0.951642	4.03016e-10	3.69431e-08	0.677597	1.22569
ab3502	CD83	CD83_HUMAN	Q01151	CD83	12.8218	0.608573	3.60133e-06	6.86392e-05	0.361674	0.855472
ab3503	TLR4	TLR4_HUMAN	O00206	TLR4	12.8464	-0.259996	0.0063115	0.0362676	-0.445	-0.074992
ab3504	PERF	PERF_HUMAN	P14222	PRF1	11.9738	-0.118723	0.16539	0.430238	-0.287223	0.0497771
ab3505	NOS3	NOS3_HUMAN	P29474	NOS3	9.13288	0.0254897	0.774292	0.933908	-0.150261	0.20124
ab3506	SIR1	SIR1_HUMAN	Q96EB6	SIRT1	10.078	-0.0435519	0.355495	0.674879	-0.136582	0.0494778
ab3507	SIR2	SIR2_HUMAN	Q8IXJ6	SIRT2	10.373	-0.0264519	0.61893	0.86903	-0.131569	0.0786649
ab3508	SIR3	SIR3_HUMAN	Q9NTG7	SIRT3	8.8841	-0.0711904	0.221187	0.510534	-0.185871	0.04349
ab3509	SIR4	SIR4_HUMAN	Q9Y6E7	SIRT4	10.2552	-0.0416337	0.490309	0.780688	-0.16086	0.0775927
ab3510	SIR5	SIR5_HUMAN	Q9NXA8	SIRT5	9.34008	-0.054252	0.487049	0.778066	-0.20845	0.099946
ab3511	SIR6	SIR6_HUMAN	Q8N6T7	SIRT6	10.1491	-0.0345855	0.469516	0.770587	-0.129037	0.0598661
ab3512	SIR7	SIR7_HUMAN	Q9NRC8	SIRT7	9.65293	-0.170316	0.00111395	0.00854323	-0.271089	-0.0695433
ab3513	PRGC1	PRGC1_HUMAN	Q9UBK2	PPARGC1A	9.96558	-0.0184806	0.699213	0.906955	-0.113037	0.0760757
ab3514	FOXO1	FOXO1_HUMAN	Q12778	FOXO1	11.5363	0.0223515	0.85649	0.963378	-0.222055	0.266758
ab3515	XRCC6	XRCC6_HUMAN	P12956	XRCC6	11.1588	-0.16147	0.0129921	0.0651215	-0.288183	-0.0347579
ab3516	PARP2	PARP2_HUMAN	Q9UGN5	PARP2	13.8869	0.0113461	0.894777	0.974785	-0.158297	0.180989
ab3517	HIF1A	HIF1A_HUMAN	Q16665	HIF1A	8.0945	-0.0106113	0.912116	0.978481	-0.20074	0.179517
ab3518	NRF1	NRF1_HUMAN	Q16656	NRF1	11.9749	0.0154971	0.884147	0.969944	-0.194818	0.225812
ab3521	1433S	1433S_HUMAN	P31947	SFN	9.15622	0.00286339	0.964226	0.988673	-0.123393	0.12912
ab3523	AMFR	AMFR_HUMAN	Q9UKV5	AMFR	11.3951	-0.0932018	0.217581	0.507688	-0.242162	0.0557583
ab3524	ASNS	ASNS_HUMAN	P08243	ASNS	10.2417	0.0215504	0.772835	0.933318	-0.126059	0.16916
ab3525	BNIP3	BNIP3_HUMAN	Q12983	BNIP3	11.1328	-0.106493	0.0345933	0.138733	-0.205125	-0.00786118
ab3526	CASR	CASR_HUMAN	P41180	CASR	13.8797	-0.008135	0.939714	0.984992	-0.220853	0.204583
ab3528	CLD7	CLD7_HUMAN	O95471	CLDN7	10.124	0.0362698	0.593005	0.853672	-0.0978408	0.17038
ab3529	DDX17	DDX17_HUMAN	Q92841	DDX17	9.91058	-0.14548	0.0246559	0.106657	-0.272031	-0.0189282
ab3531	EWS	EWS_HUMAN	Q01844	EWSR1	8.65113	0.0869748	0.294239	0.611013	-0.0765946	0.250544
ab3532	FASTK	FASTK_HUMAN	Q14296	FASTK	8.65102	0.0401252	0.774295	0.933908	-0.236541	0.316792
ab3533	FCERB	FCERB_HUMAN	Q01362	MS4A2	8.92783	0.0670585	0.423225	0.731336	-0.098291	0.232408
ab3534	GPX1	GPX1_HUMAN	P07203	GPX1	9.70631	0.268962	5.65966e-06	0.000100586	0.157341	0.380583
ab3535	GRB2	GRB2_HUMAN	P62993	GRB2	8.51686	-0.0024676	0.977665	0.994558	-0.176776	0.17184
ab3537	HNRPF	HNRPF_HUMAN	P52597	HNRNPF	8.79136	-0.130469	0.2939	0.611013	-0.375663	0.114725
ab3538	LAT1	LAT1_HUMAN	Q01650	SLC7A5	9.06544	-0.0394267	0.766835	0.930991	-0.302328	0.223475
ab3539	MSRE	MSRE_HUMAN	P21757	MSR1	9.59566	0.121295	0.240877	0.538546	-0.0825832	0.325174
ab3540	NEK2	NEK2_HUMAN	P51955	NEK2	10.7055	-0.0461896	0.322908	0.640416	-0.138388	0.0460085
ab3541	PCGF2	PCGF2_HUMAN	P35227	PCGF2	8.56205	0.0543694	0.674787	0.896411	-0.201782	0.310521
ab3542	PLK2	PLK2_HUMAN	Q9NYY3	PLK2	10.7357	0.078737	0.626705	0.875477	-0.241238	0.398712
ab3543	PYRG1	PYRG1_HUMAN	P17812	CTPS1	10.3479	-0.022888	0.554229	0.833617	-0.0993578	0.0535818
ab3544	RBP2	RBP2_HUMAN	P49792	RANBP2	9.31472	0.0266296	0.707843	0.908136	-0.113852	0.167111
ab3545	TSN1	TSN1_HUMAN	O60635	TSPAN1	9.03897	-0.0805814	0.297453	0.614913	-0.233144	0.0719815
ab3546	VIP	VIP_HUMAN	P01282	VIP	8.07561	-0.00991158	0.934967	0.984992	-0.250129	0.230306
ab3547	EPHB1	EPHB1_HUMAN	P54762	EPHB1	9.74492	-0.0116612	0.862918	0.965205	-0.145217	0.121895
ab3552	FLAG				11.8864	-0.0985353	0.138702	0.380344	-0.229473	0.0324024
ab3553	NFL	NFL_HUMAN	P07196	NEFL	9.73647	-0.0420437	0.722719	0.91623	-0.276305	0.192217
ab3556	TREM2	TREM2_HUMAN	Q9NZC2	TREM2	13.5851	0.158453	0.106743	0.314191	-0.0346423	0.351548
ab3557	SYUA	SYUA_HUMAN	P37840	SNCA	13.2662	-0.152458	0.378645	0.703814	-0.494306	0.189389
ab3558	P2RX5	P2RX5_HUMAN	Q93086	P2RX5	9.31714	-0.0420451	0.593526	0.853672	-0.19773	0.11364
ab3559	FIG4	FIG4_HUMAN	Q92562	FIG4	10.0148	-0.101303	0.393249	0.712139	-0.335566	0.13296
ab3560	TNFL4	TNFL4_HUMAN			13.6384	-0.684662	9.58914e-05	0.00114671	-1.01956	-0.349768
ab3561	CCL2	CCL2_HUMAN			11.0958	0.0704057	0.402351	0.715827	-0.0955883	0.2364
ab3564	H31T	H31T_HUMAN			11.9052	-0.196867	0.0412202	0.159656	-0.385746	-0.00798897
ab3566	DPTOR	DPTOR_HUMAN			11.9653	0.0721459	0.374403	0.700413	-0.0881852	0.232477
ab3567	PP2BA	PP2BA_HUMAN			10.1638	-0.0185468	0.748601	0.923755	-0.132966	0.0958729
ab3568	M4K1	M4K1_HUMAN			9.00975	0.131716	0.526236	0.815039	-0.278912	0.542343
ab3632	TAUpT231		P10636	MAPT	8.82474	0.00623381	0.945636	0.986045	-0.17456	0.187028
ab3633	TAUpS396		P10636	MAPT	9.39796	-0.361553	5.63872e-05	0.000764404	-0.53243	-0.190676
ab3639	RA51C	RA51C_HUMAN	O43502	RAD51C	9.90298	0.0864105	0.379429	0.703814	-0.107662	0.280483
ab3641	SSRD	SSRD_HUMAN	P51571	SSR4	8.62458	-0.187674	0.0263329	0.110948	-0.352847	-0.0225007
ab3648	PDCD2	PDCD2_HUMAN	Q16342	PDCD2	9.72227	-0.176973	0.00012657	0.0014417	-0.265177	-0.0887696
ab3657	ZN658	ZN658_HUMAN	Q5TYW1	ZNF658	10.4974	0.127115	0.0120504	0.0612059	0.0284534	0.225776
ab3663	BTLA	BTLA_HUMAN	Q7Z6A9	BTLA	13.5389	1.34944	3.43168e-08	1.27038e-06	0.899638	1.79925
ab3666	CD27	CD27_HUMAN	P26842	CD27	9.30424	0.0734297	0.507654	0.798213	-0.145542	0.292401
ab3667	CXCR5	CXCR5_HUMAN	P32302	CXCR5	11.8455	-0.127291	0.0495834	0.184263	-0.254347	-0.000236011
ab3670	ERBB2	ERBB2_HUMAN	P04626	ERBB2	9.63394	-0.0029359	0.958409	0.987125	-0.114269	0.108397
ab3673	LIMD1	LIMD1_HUMAN	Q9UGP4	LIMD1	13.2559	-0.625647	2.9352e-10	2.82513e-08	-0.804132	-0.447162
ab3674	LY75	LY75_HUMAN	O60449	LY75	8.21637	0.00806936	0.964534	0.988673	-0.350821	0.366959
ab3676	NEUR1	NEUR1_HUMAN	Q99519	NEU1	8.67145	-0.122427	0.199563	0.479598	-0.310443	0.0655894
ab3678	TNR4	TNR4_HUMAN	P43489	TNFRSF4	11.3496	-0.450072	1.16581e-09	7.68878e-08	-0.58394	-0.316205
ab3679	TR13C	TR13C_HUMAN	Q96RJ3	TNFRSF13C	8.38266	0.0705849	0.482876	0.776457	-0.128123	0.269293
ab3680	VEGF165, VEGF121		P15692	VEGFA	9.06189	0.0683219	0.279756	0.592154	-0.056344	0.192988
ab3686	MK	MK_HUMAN	P21741	MDK	12.9325	-0.631395	1.83252e-11	2.8123e-09	-0.798093	-0.464697
ab3688	HERP1	HERP1_HUMAN	Q15011	HERPUD1	11.4863	0.163	0.152045	0.405382	-0.0609778	0.386978
ab3691	PCNA	PCNA_HUMAN	P12004		12.2127	-0.5098	0.0620822	0.215793	-1.04581	0.0262073
