# Supplementary material for: Distinct endometrial protein profiles in spontaneous and stimulated cycles in women with poor ovarian response: A prospective case-crossover clinical trial
Source: PLoS One. 2026 May 19;21(5):e0338812. doi: 10.1371/journal.pone.0338812 (PMC13186353; doi:10.1371/journal.pone.0338812)
Supplement: S6 Table — (XLSX) [file pone.0338812.s005.xlsx]

## Sheet: all-differences
Differentially abundant proteins identified using a paired multi-factorial linear model including 95% confidence intervals.
						Treated vs untreated
AntibodyID	Name	UniprotName	UniprotID	HGNC	AveExp	logFC	p-value	adj.p-val	CI.L	CI.R
ab1624	S10A8/9				13.5518	2.2425	4.57753e-13	1.25882e-10	1.70272	2.78227
ab1799	PGRP1	PGRP1_HUMAN	O75594	PGLYRP1	11.1405	2.10562	4.55664e-16	8.77153e-13	1.66937	2.54186
ab2312	IL8	IL8_HUMAN	P10145	CXCL8	10.6111	2.07051	1.09869e-07	3.5847e-06	1.34933	2.79168
ab2724	S10A8/9				14.2793	2.05583	1.87709e-10	2.12552e-08	1.47693	2.63472
ab1184	CAMP	CAMP_HUMAN	P49913	CAMP	12.4751	2.04987	6.78691e-15	4.35494e-12	1.60088	2.49886
ab1946	MMP9	MMP9_HUMAN	P14780	MMP9	11.7301	2.01301	5.437e-15	4.35494e-12	1.57416	2.45186
ab1856	PRTN3	PRTN3_HUMAN	P24158	PRTN3	12.9275	1.97392	4.18814e-13	1.25882e-10	1.49979	2.44805
ab2757	S10AC	S10AC_HUMAN	P80511	S100A12	10.4661	1.8037	0.000148618	0.00165369	0.894679	2.71272
ab1831	IL2RA	IL2RA_HUMAN	P01589	IL2RA	12.732	1.61529	4.19944e-09	2.24553e-07	1.11472	2.11586
ab0996	IL8	IL8_HUMAN	P10145	CXCL8	10.3609	1.54481	6.15715e-05	0.000817415	0.810634	2.27899
ab1454	ICAM1	ICAM1_HUMAN	P05362	ICAM1	13.657	1.52755	1.16493e-07	3.73747e-06	0.994277	2.06083
ab1432	ITA2B	ITA2B_HUMAN	P08514	ITGA2B	12.3148	1.49751	8.81431e-12	1.69675e-09	1.10967	1.88536
ab1811	MMP3	MMP3_HUMAN	P08254	MMP3	9.90971	1.40399	9.92252e-09	4.44206e-07	0.956133	1.85185
ab1855	TSP1	TSP1_HUMAN	P07996	THBS1	13.1565	1.35238	4.42564e-11	5.67957e-09	0.986736	1.71802
ab3663	BTLA	BTLA_HUMAN	Q7Z6A9	BTLA	13.5389	1.34944	3.43168e-08	1.27038e-06	0.899638	1.79925
ab0769	S10A9	S10A9_HUMAN	P06702	S100A9	11.3407	1.34323	1.23186e-09	7.68878e-08	0.943016	1.74344
ab2222	MMP1	MMP1_HUMAN	P03956	MMP1	9.52497	1.29619	7.88545e-09	3.79487e-07	0.885949	1.70643
ab1563	ITA2B (CD41a)		P08514	ITGA2B	11.0707	1.28882	1.89921e-11	2.8123e-09	0.948228	1.62941
ab1258	ITB3	ITB3_HUMAN	P05106	ITGB3	11.2511	1.22367	3.74372e-11	5.14761e-09	0.894334	1.55301
ab1161	MMP9	MMP9_HUMAN	P14780	MMP9	12.6695	1.21669	1.52126e-10	1.83026e-08	0.87615	1.55722
ab2824	MMP3	MMP3_HUMAN	P08254	MMP3	10.1009	1.20668	1.77728e-07	5.02658e-06	0.778308	1.63506
ab1536	CR1	CR1_HUMAN	P17927	CR1	9.97141	1.1681	3.6153e-14	1.73986e-11	0.902805	1.4334
ab2439	MMP9	MMP9_HUMAN	P14780	MMP9	12.4048	1.1498	8.27327e-10	6.37042e-08	0.811417	1.48819
ab1871	PERT	PERT_HUMAN	P07202	TPO	11.0503	1.1053	2.42847e-06	4.81939e-05	0.665374	1.54523
ab2348	GRAB	GRAB_HUMAN	P10144	GZMB	13.1491	1.07691	3.18169e-07	8.25716e-06	0.685395	1.46842
ab2484	MMP1	MMP1_HUMAN	P03956	MMP1	9.76708	1.06334	2.81413e-07	7.52389e-06	0.678725	1.44796
ab2745	TFF3	TFF3_HUMAN	Q07654	TFF3	11.2381	1.04916	0.000825738	0.00673537	0.444775	1.65355
ab1538	ITA2B (CD41a)		P08514	ITGA2B	12.1112	1.04135	4.59738e-06	8.46924e-05	0.613712	1.469
ab2176	INHBA	INHBA_HUMAN	P08476	INHBA	9.98164	1.03572	1.37867e-06	2.94883e-05	0.634277	1.43717
ab2856	FIBA	FIBA_HUMAN	P02671	FGA	14.0139	1.03121	0.000453059	0.00422034	0.466283	1.59614
ab2508	CXCL6	CXCL6_HUMAN	P80162	CXCL6	9.35645	0.996337	8.55824e-05	0.00107502	0.512643	1.48003
ab2350	FGF1	FGF1_HUMAN	P05230	FGF1	9.88182	0.984461	0.000248819	0.00257514	0.46954	1.49938
ab0208	TGFB1	TGFB1_HUMAN	P01137	TGFB1	11.3211	0.965048	6.6536e-09	3.37057e-07	0.661363	1.26873
ab3501	TSP2	TSP2_HUMAN	P35442	THBS2	11.134	0.951642	4.03016e-10	3.69431e-08	0.677597	1.22569
ab2390	GAS1	GAS1_HUMAN	P54826	GAS1	11.8731	0.926986	9.5907e-05	0.00114671	0.473557	1.38041
ab1802	CRP	CRP_HUMAN	P02741	CRP	10.7522	0.91025	4.144e-07	1.04963e-05	0.575635	1.24486
ab1788	NGAL	NGAL_HUMAN	P80188	LCN2	13.9426	0.884543	1.41629e-07	4.32754e-06	0.573359	1.19573
ab1501	PRTN3	PRTN3_HUMAN	P24158	PRTN3	8.86165	0.876966	6.77264e-10	5.43223e-08	0.620449	1.13348
ab2731	CNTN2	CNTN2_HUMAN	Q02246	CNTN2	10.4409	0.876619	0.00353721	0.0226971	0.293978	1.45926
ab1834	MMP8	MMP8_HUMAN	P22894	MMP8	9.5378	0.873536	5.07141e-12	1.08472e-09	0.650487	1.09659
ab1611	Lactoferin	TRFL_HUMAN	P02788	LTF	13.4322	0.869222	1.30315e-05	0.000214408	0.492228	1.24622
ab1864	ICAM1	ICAM1_HUMAN	P05362	ICAM1	10.8547	0.853168	8.39411e-08	2.85471e-06	0.559085	1.14725
ab0532	ICAM1	ICAM1_HUMAN	P05362	ICAM1	10.1111	0.827903	4.88553e-09	2.5418e-07	0.570052	1.08575
ab1845	MMP7	MMP7_HUMAN	P09237	MMP7	10.8142	0.791101	9.55874e-10	6.81503e-08	0.557243	1.02496
ab2866	KLKB1	KLKB1_HUMAN	P03952	KLKB1	10.2714	0.772857	1.84684e-05	0.000295701	0.431093	1.11462
ab2282	SIGL5	SIGL5_HUMAN	O15389	SIGLEC5	9.02616	0.760797	1.10545e-08	4.72886e-07	0.517207	1.00439
ab1402	ITB2	ITB2_HUMAN	P05107	ITGB2	12.4731	0.756236	0.000165099	0.00177551	0.372281	1.14019
ab1358	CD3E	CD3E_HUMAN	P07766	CD3E	10.9066	0.74982	5.87401e-05	0.000790732	0.394526	1.10511
ab2052	ELAF	ELAF_HUMAN	P19957	PI3	11.1697	0.712469	0.00369754	0.023491	0.236579	1.18836
ab1359	CD3E	CD3E_HUMAN	P07766	CD3E	11.4651	0.70658	5.34629e-07	1.33657e-05	0.443997	0.969162
ab0017	SH22A	SH22A_HUMAN	Q9NP31	SH2D2A	10.015	0.703662	6.43758e-07	1.54904e-05	0.440053	0.967272
ab0957	IFM2	IFM2_HUMAN	Q01629	IFITM2	10.0519	0.701457	6.58152e-05	0.000867769	0.366668	1.03625
ab0529	CATA	CATA_HUMAN	P04040	CAT	11.8175	0.697406	2.13549e-06	4.3732e-05	0.421521	0.973291
ab1333	K2C7	K2C7_HUMAN	P08729	KRT7	12.7494	0.675182	1.03679e-05	0.000172054	0.385954	0.96441
ab2863	IL7R	IL7RA_HUMAN	P16871	IL7R	10.6903	0.655562	4.61959e-06	8.46924e-05	0.386284	0.92484
ab1324	IL11	IL11_HUMAN	P20809	IL11	10.6285	0.648236	6.24028e-07	1.52057e-05	0.405719	0.890752
ab1577	CEAM8	CEAM8_HUMAN	P31997	CEACAM8	9.1301	0.636744	1.19056e-09	7.68878e-08	0.44723	0.826258
ab2671	WFDC2	WFDC2_HUMAN	Q14508	WFDC2	13.2989	0.63435	2.51251e-05	0.000383856	0.348843	0.919858
ab0956	BGH3	BGH3_HUMAN	Q15582	TGFBI	10.1068	0.628272	0.000698176	0.00587333	0.271549	0.984995
ab2834	A2MG	A2MG_HUMAN	P01023	A2M	11.6019	0.627834	1.23819e-09	7.68878e-08	0.440743	0.814925
ab0290	S10A4	S10A4_HUMAN	P26447	S100A4	11.2167	0.62657	1.21021e-07	3.81909e-06	0.407504	0.845637
ab2948	CSF2	CSF2_HUMAN	P04141	CSF2	12.348	0.619544	0.00271325	0.0179828	0.219451	1.01964
ab3502	CD83	CD83_HUMAN	Q01151	CD83	12.8218	0.608573	3.60133e-06	6.86392e-05	0.361674	0.855472
ab2819	RGMC	RGMC_HUMAN	Q6ZVN8	HJV	14.1655	0.602161	9.5335e-07	2.08545e-05	0.372633	0.831689
ab2456	MERTK	MERTK_HUMAN	Q12866	MERTK	10.0676	0.597213	0.000370437	0.00360147	0.275219	0.919206
ab1175	RB	RB_HUMAN	P06400	RB1	10.2393	0.588704	0.00457963	0.0278101	0.185728	0.99168
ab2676	ITIH4	ITIH4_HUMAN	Q14624	ITIH4	13.2583	0.579336	1.82744e-09	1.06601e-07	0.404569	0.754103
ab1291	S10A2	S10A2_HUMAN	P29034	S100A2	9.34969	0.575182	0.000160252	0.00174285	0.283766	0.866599
ab2701	FGF21	FGF21_HUMAN	Q9NSA1	FGF21	12.6531	0.550567	0.00485275	0.0293759	0.17112	0.930013
ab1832	UPAR	UPAR_HUMAN	Q03405	PLAUR	8.92576	0.546553	6.15784e-08	2.19515e-06	0.360369	0.732737
ab1098	CASP3	CASP3_HUMAN	P42574	CASP3	11.1279	0.546024	7.47735e-07	1.71356e-05	0.340124	0.751923
ab1841	PLF4	PLF4_HUMAN	P02776	PF4	9.78694	0.540687	0.000764531	0.00637109	0.231292	0.850081
ab1041	SLIP	SLIP_HUMAN	Q68CJ6	NUGGC	11.5828	0.511042	3.42975e-05	0.000498846	0.276772	0.745312
ab2444	IL15	IL15_HUMAN	P40933	IL15	10.6699	0.510789	1.36131e-05	0.000222079	0.288721	0.732857
ab1934	TR11B	TR11B_HUMAN	O00300	TNFRSF11B	9.50256	0.504157	0.000698697	0.00587333	0.217886	0.790427
ab3178	SYNJ1	SYNJ1_HUMAN	O43426	SYNJ1	11.1933	0.500316	5.00693e-06	9.09278e-05	0.293971	0.706661
ab0857	NUB1	NUB1_HUMAN	Q9Y5A7	NUB1	14.1645	-0.5006	3.05826e-07	8.06459e-06	-0.682296	-0.318905
ab1043	CDN1A	CDN1A_HUMAN	P38936	CDKN1A	13.7126	-0.503431	2.40543e-07	6.52176e-06	-0.684355	-0.322506
ab2868	MLP3B	MLP3B_HUMAN	Q9GZQ8	MAP1LC3B	12.0036	-0.506151	8.45291e-08	2.85471e-06	-0.680666	-0.331636
ab2709	FGFP1	FGFP1_HUMAN	Q14512	FGFBP1	13.7463	-0.510106	0.000107773	0.00126618	-0.761578	-0.258634
ab1339	ESR1	ESR1_HUMAN	P03372	ESR1	15.0249	-0.511672	1.71554e-07	4.92898e-06	-0.693059	-0.330285
ab0993	CD81	CD81_HUMAN	P60033	CD81	12.3952	-0.517109	7.8239e-08	2.73836e-06	-0.694874	-0.339344
ab1047	RAG2	RAG2_HUMAN	P55895	RAG2	13.7316	-0.527195	3.33221e-12	8.01814e-10	-0.660387	-0.394003
ab0979	MYBA	MYBA_HUMAN	P10243	MYBL1	10.0603	-0.52993	4.23528e-05	0.00059948	-0.775979	-0.283881
ab0507	DCOR	DCOR_HUMAN	P11926	ODC1	13.2389	-0.536384	1.37933e-07	4.2826e-06	-0.724888	-0.34788
ab3188	RAB1A	RAB1A_HUMAN	P62820	RAB1A	10.8955	-0.558992	0.000258014	0.00265603	-0.852164	-0.26582
ab0849	IGHA1	IGHA1_HUMAN	P01876	IGHA1	12.2452	-0.583323	1.58543e-07	4.62418e-06	-0.789459	-0.377186
ab1093	DAPK1	DAPK1_HUMAN	P53355	DAPK1	14.1603	-0.585697	1.85869e-05	0.000295701	-0.844791	-0.326603
ab1727	CCL8	CCL8_HUMAN	P80075	CCL8	10.5307	-0.593785	3.40995e-08	1.27038e-06	-0.791664	-0.395906
ab0026	OTUB1	OTUB1_HUMAN	Q96FW1	OTUB1	13.3907	-0.595944	6.88948e-09	3.40058e-07	-0.783699	-0.40819
ab0515	TBB5	TBB5_HUMAN	P07437	TUBB	14.8343	-0.597861	0.000150441	0.00166436	-0.899426	-0.296296
ab2334	BGH3	BGH3_HUMAN	Q15582	TGFBI	12.8791	-0.613247	1.91283e-09	1.083e-07	-0.798513	-0.427982
ab3673	LIMD1	LIMD1_HUMAN	Q9UGP4	LIMD1	13.2559	-0.625647	2.9352e-10	2.82513e-08	-0.804132	-0.447162
ab3686	MK	MK_HUMAN	P21741	MDK	12.9325	-0.631395	1.83252e-11	2.8123e-09	-0.798093	-0.464697
ab1294	SFRP1	SFRP1_HUMAN	Q8N474	SFRP1	9.54182	-0.663755	8.33772e-09	3.91466e-07	-0.87423	-0.45328
ab2888	PLPHP	PLPHP_HUMAN	O94903	PLPBP	13.4272	-0.684444	9.36949e-10	6.81503e-08	-0.886648	-0.48224
ab3560	TNFL4	TNFL4_HUMAN			13.6384	-0.684662	9.58914e-05	0.00114671	-1.01956	-0.349768
ab1734	IL18	IL18_HUMAN	Q14116	IL18	13.7888	-0.696703	3.23519e-09	1.77935e-07	-0.910771	-0.482635
ab2694	UROM	UROM_HUMAN	P07911	UMOD	14.5213	-0.700781	1.0091e-05	0.000168915	-1.00054	-0.401023
ab0062	DPOLL	DPOLL_HUMAN	Q9UGP5	POLL	13.4866	-0.70225	1.80174e-07	5.02658e-06	-0.951687	-0.452813
ab1943	LYAM3	LYAM3_HUMAN	P16109	SELP	13.8396	-0.73209	1.1628e-11	2.0349e-09	-0.92307	-0.541111
ab1328	IL26	IL26_HUMAN	Q9NPH9	IL26	15.0866	-0.843214	8.56629e-06	0.000147233	-1.20077	-0.48566
ab0041	ECT2	ECT2_HUMAN	Q9H8V3	ECT2	12.8985	-0.854082	7.40336e-07	1.71356e-05	-1.17601	-0.532158
ab1349	MLKL	MLKL_HUMAN	Q8NB16	MLKL	13.8402	-0.986486	9.57013e-09	4.38631e-07	-1.30077	-0.672197
ab3176	MTMRD	MTMRD_HUMAN	Q86WG5	SBF2	14.6725	-1.02208	2.99658e-08	1.17723e-06	-1.36109	-0.683074
ab1878	CCL28	CCL28_HUMAN	Q9NRJ3	CCL28	12.5045	-1.02225	9.81414e-14	3.77845e-11	-1.25968	-0.784826
ab2862	IGHM	IGHM_HUMAN	P01871	IGHM	14.3729	-1.05936	1.76184e-09	1.05986e-07	-1.37857	-0.740157
ab2674	TNF11	TNF11_HUMAN	O14788	TNFSF11	14.0833	-1.20248	2.28494e-07	6.28358e-06	-1.63373	-0.771238
ab1329	POSTN	POSTN_HUMAN	Q15063	POSTN	13.7741	-1.24173	2.4048e-08	1.00636e-06	-1.65034	-0.83313
ab0995	CCN2	CCN2_HUMAN	P29279	CTGF	10.9105	-1.29035	9.03522e-06	0.000153919	-1.83905	-0.741648
ab1453	CD53	CD53_HUMAN	P19397	CD53	14.4164	-1.36582	5.82287e-08	2.11491e-06	-1.83011	-0.901536
ab2058	CXCL9	CXCL9_HUMAN	Q07325	CXCL9	13.5724	-1.49724	4.63339e-10	3.87795e-08	-1.93021	-1.06428
ab2873	PROS	PROS_HUMAN	P07225	PROS1	14.6249	-1.5259	4.43271e-10	3.87795e-08	-1.96656	-1.08523
ab1857	TNR11	TNR11_HUMAN	Q9Y6Q6	TNFRSF11A	14.7928	-1.79796	2.48689e-10	2.65959e-08	-2.3084	-1.28752
